# Supplementary material for: Predicting learning and achievement using GABA and glutamate concentrations in human development
Source: PLoS Biol. 2021 Jul 22;19(7):e3001325. doi: 10.1371/journal.pbio.3001325 (PMC8297926; doi:10.1371/journal.pbio.3001325)
Supplement: S1 Data — (XLSX) [file pbio.3001325.s018.xlsx]

## Sheet: C
parts per million (x-axis)	spectra	std
4.18811	5.85144	3.83711
4.17622	6.90743	3.30281
4.16433	7.56216	3.71295
4.15244	9.93553	4.04809
4.14055	12.1927	3.5611
4.12867	13.0402	3.70544
4.11678	15.65	4.20059
4.10489	21.9591	4.77964
4.093	34.3017	5.65683
4.08111	46.8688	5.24993
4.06922	56.9713	5.77092
4.05733	57.6055	6.01688
4.04544	49.515	5.51615
4.03355	44.4477	4.92452
4.02166	42.3574	4.81429
4.00978	45.4946	4.63206
3.99789	48.0702	5.37839
3.986	53.5038	5.14694
3.97411	65.2298	6.96379
3.96222	87.604	8.60242
3.95033	115.413	11.1627
3.93844	149.045	11.4287
3.92655	170.122	10.3452
3.91466	170.26	12.6947
3.90277	134.057	13.8986
3.89088	97.0555	8.68886
3.879	77.7317	7.43058
3.86711	64.9432	6.59233
3.85522	62.4457	5.89443
3.84333	64.4009	4.91204
3.83144	67.5656	5.82603
3.81955	70.1647	5.46663
3.80766	75.9194	5.79708
3.79577	74.6557	5.9222
3.78388	73.1921	6.6983
3.77199	88.9359	7.91776
3.7601	101.142	9.23717
3.74821	96.3096	8.61263
3.73632	80.265	6.3101
3.72444	75.1025	5.84323
3.71255	81.1462	6.18271
3.70066	81.4817	6.66188
3.68877	72.2195	5.65667
3.67688	69.747	6.44603
3.66499	79.0432	7.40413
3.6531	94.8669	8.90942
3.64121	107.3	9.14003
3.62932	92.4699	10.4213
3.61743	68.4374	7.35223
3.60554	61.499	6.65577
3.59365	70.5785	11.4465
3.58176	105.766	16.2869
3.56988	145.18	15.1681
3.55799	138.591	14.6955
3.5461	109.911	13.1177
3.53421	73.8478	12.3575
3.52232	45.5121	7.88475
3.51043	36.0423	5.26898
3.49854	36.3564	4.62914
3.48665	39.1438	4.17712
3.47476	40.4532	4.47054
3.46287	40.1494	4.81151
3.45098	36.9572	4.84432
3.43909	37.4292	5.14169
3.4272	37.5225	6.3356
3.41532	32.1476	5.63153
3.40343	26.0548	3.66226
3.39154	27.8274	4.00765
3.37965	35.5688	5.57017
3.36776	40.3841	5.06727
3.35587	46.3097	7.01469
3.34398	50.5259	7.95723
3.33209	41.9077	5.64163
3.3202	35.872	3.5283
3.30831	40.2189	4.79883
3.29642	54.9113	5.64101
3.28453	67.3636	5.82214
3.27264	78.16	6.32156
3.26076	80.6716	5.84182
3.24887	89.9488	7.64525
3.23698	114.065	15.428
3.22509	176.8	28.4226
3.2132	218.29	31.1371
3.20131	158.874	28.2355
3.18942	90.4825	14.7916
3.17753	58.993	8.18169
3.16564	44.0353	6.39562
3.15375	35.1893	6.16277
3.14186	29.4929	4.23227
3.12997	27.5501	3.58844
3.11809	27.8298	3.74455
3.1062	30.4915	3.77892
3.09431	33.047	3.60646
3.08242	38.9074	4.6209
3.07053	51.896	9.76682
3.05864	83.7687	16.9013
3.04675	149.127	27.2523
3.03486	236.933	29.1271
3.02297	225.447	31.4681
3.01108	130.748	24.2652
2.99919	71.5852	11.5905
2.9873	49.1654	6.46505
2.97541	39.113	6.33684
2.96353	28.7097	5.21363
2.95164	25.5286	3.23845
2.93975	26.3505	3.11527
2.92786	29.2482	3.34198
2.91597	27.0294	3.21262
2.90408	22.5749	2.90775
2.89219	19.2841	2.71062
2.8803	18.8239	2.88084
2.86841	17.3451	2.84036
2.85652	15.8022	2.60037
2.84463	14.1455	2.61285
2.83274	15.1918	2.54076
2.82085	15.8609	3.10015
2.80897	19.7178	3.18732
2.79708	25.6935	3.39467
2.78519	34.4277	4.41751
2.7733	30.8877	4.99334
2.76141	19.9693	5.19502
2.74952	25.4381	5.55498
2.73763	36.3795	5.39036
2.72574	30.5202	5.19562
2.71385	20.1587	3.92133
2.70196	16.6109	3.42257
2.69007	19.3945	3.82952
2.67818	27.976	4.34006
2.66629	41.2292	4.95172
2.65441	50.1171	5.29735
2.64252	41.8627	5.58206
2.63063	35.218	6.36095
2.61874	50.927	7.17673
2.60685	67.3506	5.7963
2.59496	65.4141	4.64442
2.58307	63.055	3.929
2.57118	58.7445	6.7314
2.55929	36.98	7.51934
2.5474	24.1192	4.7214
2.53551	24.3873	3.5258
2.52362	27.8315	4.14096
2.51173	33.7321	7.15252
2.49985	57.9393	9.57944
2.48796	77.318	6.77523
2.47607	69.7803	5.78677
2.46418	66.4451	4.75811
2.45229	70.2602	5.26843
2.4404	67.5986	5.0289
2.42851	61.6642	4.29979
2.41662	59.2073	4.85047
2.40473	59.5415	4.52629
2.39284	57.6509	6.01732
2.38095	68.0779	9.1814
2.36906	98.9397	11.3347
2.35717	121.264	13.0319
2.34529	110.007	12.5575
2.3334	75.5791	9.80384
2.32151	62.4416	6.48936
2.30962	74.6645	8.66394
2.29773	97.2465	10.0893
2.28584	92.3271	9.07882
2.27395	72.4071	7.20112
2.26206	59.4791	5.02452
2.25017	57.2687	4.82339
2.23828	57.1693	4.66488
2.22639	55.9688	4.78547
2.2145	56.734	4.97596
2.20262	60.0605	4.55498
2.19073	64.9674	4.92721
2.17884	70.7664	5.1164
2.16695	75.8324	5.50532
2.15506	77.6846	5.72924
2.14317	76.7856	6.94161
2.13128	87.7893	6.7837
2.11939	100.548	6.73606
2.1075	105.41	7.03831
2.09561	103.436	6.81914
2.08372	103.017	7.47661
2.07183	112.251	8.26912
2.05994	123.687	9.52129
2.04806	146.605	17.4903
2.03617	189.367	30.3268
2.02428	308.735	57.7192
2.01239	459.845	64.4937
2.0005	345.739	66.9493
1.98861	157.947	44.4301
1.97672	80.0617	20.8961
1.96483	58.8379	13.5154
1.95294	48.4769	14.3743
1.94105	35.2366	8.71836
1.92916	30.3037	5.87396
1.91727	28.4487	6.30254
1.90538	28.693	6.59696
1.89349	25.8977	5.99999
1.88161	24.4412	5.28459
1.86972	22.1616	5.39851
1.85783	20.8446	5.74792
1.84594	19.1498	6.42233
1.83405	19.3977	6.28596
1.82216	18.4012	6.22866
1.81027	18.4043	6.43184
1.79838	17.6305	6.93212
1.78649	17.0354	7.1888
1.7746	17.0006	7.2441
1.76271	17.0479	7.80047
1.75082	16.8482	8.39898
1.73893	17.125	8.49262
1.72705	16.3868	9.00157
1.71516	16.8525	9.14477
1.70327	17.455	9.60709
1.69138	18.1958	9.5986
1.67949	18.5351	9.40999
1.6676	18.62	9.04401
1.65571	18.7987	9.64604
1.64382	19.0104	9.6922
1.63193	18.9717	10.3934
1.62004	19.0608	10.3845
1.60815	19.3303	10.7934
1.59627	19.4027	10.366
1.58438	19.0283	9.83231
1.57249	18.9716	9.47119
1.5606	18.7956	9.37793
1.54871	18.8453	9.18559
1.53682	19.1421	8.7911
1.52493	19.8154	8.73891
1.51304	20.5721	8.91665
1.50115	22.1484	9.45524
1.48926	23.5532	9.79329
1.47737	24.8596	10.4722
1.46548	25.7884	11.0206
1.45359	27.8528	11.6402
1.44171	29.9937	12.2931
1.42982	30.8064	11.9977
1.41793	29.7596	11.8284
1.40604	28.5473	11.7143
1.39415	28.7247	11.3549
1.38226	30.595	11.0316
1.37037	34.0316	11.1248
1.35848	38.6066	11.0822
1.34659	33.7326	11.1988
1.3347	26.2779	10.9735
1.32281	23.8879	10.3256
1.31092	24.3049	10.2776
1.29903	30.0058	10.1574
1.28714	30.4698	9.91941
1.27526	25.5389	10.1728
1.26337	23.2948	10.0392
1.25148	21.7759	10.6007
1.23959	22.1293	10.2794
1.2277	21.4818	10.297
1.21581	20.4769	9.92147
1.20392	19.7409	9.53575
1.19203	19.1492	9.509
1.18014	18.9528	8.54557
1.16825	18.5691	8.22872
1.15636	17.5453	7.98787
1.14447	15.9919	6.9872
1.13258	14.7926	5.92777
1.1207	13.7924	5.61737
1.10881	12.941	5.22434
1.09692	12.7572	5.05202
1.08503	12.377	4.83398
1.07314	12.8115	4.65263
1.06125	13.2526	4.84015
1.04936	14.1955	5.02062
1.03747	15.5047	5.28456
1.02558	17.1997	5.09874
1.01369	19.6892	5.33882
1.0018	22.4995	5.35326
0.989914	25.7506	5.43623
0.978025	29.6609	5.13349
0.966136	32.6437	5.34971
0.954247	35.3099	5.322
0.942358	36.7638	5.10342
0.930468	38.0743	4.99006
0.918579	39.437	4.83618
0.90669	41.1612	4.71358
0.894801	42.167	4.67726
0.882911	41.4222	4.66392
0.871022	39.1468	4.62584
0.859133	36.0058	4.41021
0.847244	32.5799	4.29462
0.835355	28.9655	4.10603
0.823465	25.2054	3.97791
0.811576	21.5579	3.99835
0.799687	18.6784	3.94321
0.787798	16.7639	3.82121
0.775908	14.4238	3.56353
0.764019	12.8746	3.71093
0.75213	11.5136	3.38691
0.740241	10.1592	3.34778
0.728352	9.06801	3.00179
0.716462	8.58524	2.94522
0.704573	7.62101	3.13798
0.692684	7.6058	2.82064
0.680795	6.87757	2.72979
0.668905	6.58752	2.8178
0.657016	6.15594	2.57535
0.645127	6.13519	2.46285
0.633238	5.71877	2.4953
0.621349	5.45511	2.49655
0.609459	5.14494	2.48415
0.59757	5.0848	2.40023
0.585681	5.263	2.31673
0.573792	5.02993	2.29373
0.561903	4.6049	2.23615
0.550013	4.79801	2.50778
0.538124	4.84702	2.48465
0.526235	4.94709	2.0994
0.514346	4.98312	2.5003
0.502456	5.15794	2.55669

## Sheet: D
parts per million (x-axis)	spectra	std
4.18811	6.58271	2.36898
4.17622	7.20054	2.68121
4.16433	8.05774	2.73499
4.15244	9.99126	2.46213
4.14055	12.4065	2.57779
4.12867	13.2084	2.72367
4.11678	14.7813	2.76885
4.10489	20.3807	3.25443
4.093	31.911	5.09569
4.08111	44.2146	4.35797
4.06922	55.55	5.31298
4.05733	57.1732	6.09169
4.04544	49.1068	4.30789
4.03355	43.4744	4.22301
4.02166	40.9863	3.14567
4.00978	43.4288	3.6949
3.99789	45.6073	3.81884
3.986	50.247	4.235
3.97411	60.8754	5.32399
3.96222	80.6313	6.9237
3.95033	106.65	9.636
3.93844	142.363	10.5401
3.92655	166.353	8.9958
3.91466	168.968	10.7656
3.90277	128.536	15.4766
3.89088	90.2412	8.14151
3.879	73.2351	6.67833
3.86711	59.1062	5.68913
3.85522	57.1443	4.62736
3.84333	60.6193	4.41119
3.83144	64.1429	4.66861
3.81955	66.2852	4.70963
3.80766	74.2981	5.78197
3.79577	70.0746	6.97762
3.78388	65.9676	5.21861
3.77199	85.1612	8.16616
3.7601	100.44	9.20205
3.74821	95.0353	9.43652
3.73632	74.8175	7.13288
3.72444	69.0146	4.65834
3.71255	77.8619	5.67531
3.70066	79.3665	7.11782
3.68877	67.2116	6.20457
3.67688	61.6298	4.85898
3.66499	69.5099	5.89066
3.6531	85.6625	7.9389
3.64121	102.039	7.39871
3.62932	88.9874	9.98937
3.61743	63.7269	7.35448
3.60554	55.1851	5.14635
3.59365	60.9332	7.84933
3.58176	97.4977	16.6011
3.56988	144.345	14.2028
3.55799	140.456	14.3535
3.5461	112.293	12.2381
3.53421	75.4763	12.7577
3.52232	43.8055	6.98213
3.51043	33.1217	4.24061
3.49854	32.9945	3.69879
3.48665	36.2712	3.75276
3.47476	38.2669	4.14958
3.46287	38.4797	4.6506
3.45098	35.4681	4.64974
3.43909	35.7024	5.23453
3.4272	36.16	5.96895
3.41532	30.6597	6.26426
3.40343	24.1116	3.72882
3.39154	26.1551	3.69468
3.37965	34.226	5.65107
3.36776	38.0106	5.32515
3.35587	45.2809	7.3783
3.34398	51.0256	7.64494
3.33209	40.9145	5.46359
3.3202	33.4364	3.8808
3.30831	36.4064	4.18466
3.29642	51.0149	6.30612
3.28453	62.7493	5.96739
3.27264	75.0868	6.93518
3.26076	75.9774	7.23969
3.24887	80.2188	7.01741
3.23698	94.0631	10.0632
3.22509	149.149	24.3979
3.2132	197.923	21.0125
3.20131	146.623	26.7228
3.18942	82.1341	12.4733
3.17753	55.9246	6.79827
3.16564	39.3497	4.57749
3.15375	31.8973	3.2611
3.14186	28.132	3.02381
3.12997	27.0957	2.53747
3.11809	27.0397	2.50653
3.1062	30.1577	2.4228
3.09431	32.7639	2.9479
3.08242	37.5456	3.54105
3.07053	47.1358	6.15483
3.05864	74.831	12.8269
3.04675	144.132	29.9436
3.03486	252.5	26.806
3.02297	243.029	30.5535
3.01108	133.082	25.7727
2.99919	74.7762	10.1577
2.9873	50.9147	5.67163
2.97541	38.4162	3.90856
2.96353	27.9474	3.24373
2.95164	25.8177	2.36757
2.93975	26.9835	2.70645
2.92786	30.3828	2.90862
2.91597	28.0718	3.49068
2.90408	23.2019	2.53264
2.89219	19.9118	2.37044
2.8803	19.5604	2.48048
2.86841	18.2861	2.58391
2.85652	16.6739	2.47824
2.84463	14.68	2.2573
2.83274	16.2253	2.2075
2.82085	16.4022	2.39694
2.80897	19.8122	3.07785
2.79708	27.1813	3.91068
2.78519	39.8586	4.01296
2.7733	34.5945	6.10379
2.76141	18.3291	4.31794
2.74952	27.2237	6.04045
2.73763	42.6365	4.39549
2.72574	33.2708	6.12059
2.71385	20.9947	3.37593
2.70196	17.8115	2.9588
2.69007	19.1034	3.07658
2.67818	27.4228	3.61288
2.66629	44.2038	5.97761
2.65441	57.7511	4.40427
2.64252	42.9109	7.01218
2.63063	30.8109	4.99539
2.61874	54.7158	9.31562
2.60685	74.6769	4.92595
2.59496	65.7652	4.63649
2.58307	64.1761	3.82142
2.57118	60.5691	6.91417
2.55929	33.8775	8.11262
2.5474	22.1949	3.01438
2.53551	24.1695	2.82699
2.52362	27.3027	3.14315
2.51173	32.1197	5.47286
2.49985	60.5123	10.592
2.48796	80.474	5.6738
2.47607	68.3529	5.19383
2.46418	66.2211	4.24272
2.45229	72.5918	4.93759
2.4404	67.1931	5.58148
2.42851	60.653	4.59235
2.41662	60.7364	5.35144
2.40473	60.5026	4.73953
2.39284	57.0835	5.09118
2.38095	68.8708	9.13345
2.36906	106.677	11.9703
2.35717	131.085	12.2675
2.34529	115.851	14.6319
2.3334	76.4162	9.83326
2.32151	62.8988	4.79076
2.30962	78.3294	9.16844
2.29773	107.157	9.8278
2.28584	101.358	10.6042
2.27395	77.0054	7.92547
2.26206	63.0971	4.39508
2.25017	61.269	4.09723
2.23828	60.8393	4.13631
2.22639	58.7737	4.13855
2.2145	59.9258	4.06428
2.20262	63.3596	4.39916
2.19073	67.7403	4.53763
2.17884	74.2568	4.39339
2.16695	79.3937	4.86322
2.15506	80.1682	5.46764
2.14317	79.047	5.92968
2.13128	92.3611	6.23174
2.11939	105.504	6.15876
2.1075	107.867	7.44178
2.09561	104.032	6.43035
2.08372	104.354	5.67331
2.07183	116.93	7.42478
2.05994	131.783	7.91128
2.04806	155.286	16.6865
2.03617	188.02	22.8183
2.02428	331.314	70.6054
2.01239	538.73	51.0263
2.0005	369.092	86.0027
1.98861	148.178	33.8625
1.97672	88.5358	15.0891
1.96483	61.9396	9.18742
1.95294	48.4112	6.77952
1.94105	35.3262	4.77834
1.92916	31.4773	4.20359
1.91727	29.1408	4.6419
1.90538	28.7209	3.67005
1.89349	25.2487	3.85698
1.88161	24.6541	3.5614
1.86972	21.7585	3.74207
1.85783	19.6564	3.49253
1.84594	17.773	3.50279
1.83405	17.79	3.44217
1.82216	16.8625	3.63914
1.81027	16.8324	3.31585
1.79838	14.97	3.97047
1.78649	14.4699	3.83085
1.7746	13.8605	4.03187
1.76271	14.0915	4.44448
1.75082	13.5593	4.62583
1.73893	13.1073	4.87213
1.72705	12.4516	4.72501
1.71516	12.645	5.25836
1.70327	12.9816	5.33067
1.69138	14.0647	5.42477
1.67949	13.9896	5.71461
1.6676	14.4191	5.78012
1.65571	14.7818	6.05367
1.64382	14.964	6.13777
1.63193	15.545	6.39624
1.62004	15.7175	6.5521
1.60815	15.4641	7.10601
1.59627	15.2503	7.09756
1.58438	15.0958	6.74926
1.57249	15.4102	7.29005
1.5606	15.5534	7.45171
1.54871	16.3032	7.70872
1.53682	17.3886	8.26896
1.52493	19.536	9.12524
1.51304	20.8938	10.2679
1.50115	23.3277	10.431
1.48926	25.0007	10.9912
1.47737	26.165	11.5614
1.46548	27.195	11.8368
1.45359	30.2487	12.4183
1.44171	33.8484	12.6333
1.42982	35.1771	12.782
1.41793	33.9104	12.5422
1.40604	32.3636	12.722
1.39415	31.3586	12.8285
1.38226	33.2228	13.2035
1.37037	37.6906	13.204
1.35848	43.9145	13.2251
1.34659	39.5611	12.8805
1.3347	31.2417	11.5225
1.32281	27.8644	10.6156
1.31092	27.5202	10.1783
1.29903	33.5298	9.50779
1.28714	33.6749	9.03743
1.27526	28.541	8.60366
1.26337	25.9981	8.26369
1.25148	24.7383	8.17544
1.23959	24.3465	7.86552
1.2277	23.7902	7.61455
1.21581	22.8412	6.85913
1.20392	21.4863	6.6955
1.19203	21.4754	6.258
1.18014	21.009	5.8807
1.16825	20.4265	5.47457
1.15636	19.2316	4.99231
1.14447	17.439	4.98178
1.13258	15.7073	4.62062
1.1207	14.7415	4.56876
1.10881	14.3907	4.44909
1.09692	14.0506	4.51276
1.08503	13.7697	4.36704
1.07314	13.6072	4.60203
1.06125	14.2629	4.50315
1.04936	15.3396	4.59199
1.03747	16.5523	4.9489
1.02558	18.5614	5.08692
1.01369	20.8399	5.09321
1.0018	23.9831	5.05948
0.989914	27.4939	5.16529
0.978025	31.6705	4.99089
0.966136	35.4686	4.94443
0.954247	38.4835	4.85132
0.942358	39.8334	4.71833
0.930468	41.2577	4.55775
0.918579	43.0299	4.61384
0.90669	45.1358	4.52526
0.894801	46.3942	4.78793
0.882911	45.8524	4.36967
0.871022	42.8545	4.18478
0.859133	39.7077	4.32906
0.847244	35.9374	4.16482
0.835355	32.0759	3.73862
0.823465	27.7173	3.64228
0.811576	23.8461	3.63591
0.799687	20.6493	3.46241
0.787798	18.25	3.5258
0.775908	16.1925	3.1655
0.764019	14.1542	2.91224
0.75213	12.5854	3.12541
0.740241	11.3631	2.91225
0.728352	9.98758	2.84973
0.716462	9.23657	2.47611
0.704573	8.66567	2.77857
0.692684	7.57863	2.59652
0.680795	7.2546	2.61064
0.668905	6.78232	2.58141
0.657016	6.35695	2.29995
0.645127	6.36741	2.60786
0.633238	5.98297	2.30963
0.621349	5.38601	2.1157
0.609459	5.50817	2.227
0.59757	5.28336	2.36704
0.585681	5.42305	2.2471
0.573792	4.85862	2.17747
0.561903	4.70943	2.18949
0.550013	4.75837	2.16523
0.538124	4.80078	2.01599
0.526235	4.74392	2.11095
0.514346	4.51402	2.22403
0.502456	4.69232	2.15802

## Sheet: E
parts per million (x-axis)	GABA_spectrum	Glutamate_spectrum
4.18811	-0.2186	0.2638
4.17622	-0.2166	0.2697
4.16433	-0.2201	0.2759
4.15244	-0.2204	0.2878
4.14055	-0.2287	0.2872
4.12867	-0.2261	0.2962
4.11678	-0.2239	0.303
4.10489	-0.2234	0.3056
4.093	-0.2157	0.3082
4.08111	-0.2121	0.3164
4.06922	-0.2037	0.3588
4.05733	-0.1918	0.3994
4.04544	-0.1877	0.4075
4.03355	-0.1725	0.4607
4.02166	-0.1675	0.5113
4.00978	-0.1539	0.5569
3.99789	-0.1428	0.6294
3.986	-0.1257	0.7141
3.97411	-0.1035	0.8016
3.96222	-0.0876	0.8619
3.95033	-0.0692	0.9109
3.93844	-0.0495	1.0195
3.92655	-0.0294	1.1929
3.91466	-0.0089	1.3901
3.90277	0.0117	1.6214
3.89088	0.0323	1.8579
3.879	0.0529	2.1539
3.86711	0.0734	2.6807
3.85522	0.0936	3.6165
3.84333	0.1135	4.5537
3.83144	0.1329	5.8368
3.81955	0.1517	8.0804
3.80766	0.1699	11.5697
3.79577	0.1973	17.7117
3.78388	0.2139	15.6524
3.77199	0.2395	5.6871
3.7601	0.264	4.7748
3.74821	0.2773	16.9035
3.73632	0.2993	32.8237
3.72444	0.3299	30.48
3.71255	0.3491	14.472
3.70066	0.3666	7.5778
3.68877	0.3924	17.8311
3.67688	0.4075	25.3151
3.66499	0.4334	18.5893
3.6531	0.4417	12.8108
3.64121	0.4641	9.3132
3.62932	0.4723	7.2978
3.61743	0.4879	5.563
3.60554	0.4926	4.4497
3.59365	0.508	3.7241
3.58176	0.5058	3.3048
3.56988	0.5177	3.0911
3.55799	0.515	2.8606
3.5461	0.5196	2.6417
3.53421	0.5233	2.4574
3.52232	0.5199	2.2842
3.51043	0.519	2.1179
3.49854	0.5195	1.9507
3.48665	0.5044	1.7581
3.47476	0.4989	1.695
3.46287	0.497	1.7283
3.45098	0.485	1.6722
3.43909	0.4808	1.6083
3.4272	0.4657	1.5695
3.41532	0.4579	1.505
3.40343	0.45668	1.4549
3.39154	0.45417	1.4515
3.37965	0.44949	1.4343
3.36776	0.44282	1.40847
3.35587	0.43	1.37596
3.34398	0.42657	1.34162
3.33209	0.43299	1.31176
3.3202	0.43846	1.2903
3.30831	0.44342	1.268
3.29642	0.44154	1.24391
3.28453	0.44453	1.22036
3.27264	0.45983	1.20261
3.26076	0.47659	1.18802
3.24887	0.49754	1.17492
3.23698	0.52212	1.16193
3.22509	0.55121	1.1498
3.2132	0.58637	1.13923
3.20131	0.6296	1.12858
3.18942	0.68435	1.1196
3.17753	0.75017	1.10947
3.16564	0.8436	1.10053
3.15375	0.97998	1.09104
3.14186	1.18663	1.08239
3.12997	1.50228	1.07404
3.11809	1.78707	1.06523
3.1062	2.24835	1.05629
3.09431	3.02153	1.04751
3.08242	4.18396	1.03923
3.07053	5.89212	1.03079
3.05864	3.9878	1.02252
3.04675	0.32516	1.01477
3.03486	0.21027	1.00586
3.02297	2.57555	0.99816
3.01108	7.41439	0.99001
2.99919	9.8139	0.98174
2.9873	6.90257	0.97371
2.97541	2.70201	0.96524
2.96353	-0.1942	0.95673
2.95164	-0.673685	0.9495
2.93975	3.62587	0.94176
2.92786	6.93984	0.93451
2.91597	5.33844	0.92772
2.90408	3.83124	0.92149
2.89219	2.86357	0.91582
2.8803	2.30708	0.91066
2.86841	1.7845	0.90601
2.85652	1.44979	0.9019
2.84463	1.21728	0.89858
2.83274	1.03572	0.89625
2.82085	0.89346	0.89419
2.80897	0.79444	0.89218
2.79708	0.71928	0.89108
2.78519	0.65432	0.89075
2.7733	0.59547	0.89177
2.76141	0.54032	0.89428
2.74952	0.49263	0.89816
2.73763	0.45232	0.90297
2.72574	0.41633	0.90932
2.71385	0.38406	0.91843
2.70196	0.35444	0.93075
2.69007	0.32707	0.95813
2.67818	0.30153	0.98552
2.66629	0.27383	0.99932
2.65441	0.24215	1.01218
2.64252	0.23249	1.02531
2.63063	0.23769	1.04877
2.61874	0.22862	1.08302
2.60685	0.20864	1.12387
2.59496	0.18369	1.18861
2.58307	0.17484	1.26923
2.57118	0.18413	1.35775
2.55929	0.19315	1.46629
2.5474	0.19467	1.56752
2.53551	0.19267	1.67768
2.52362	0.19217	1.8102
2.51173	0.19946	1.99551
2.49985	0.21447	2.30348
2.48796	0.23247	2.76896
2.47607	0.25421	3.69379
2.46418	0.2831	4.86672
2.45229	0.32023	6.6376
2.4404	0.37246	9.3587
2.42851	0.45348	14.2796
2.41662	0.60057	25.8035
2.40473	0.85472	36.3549
2.39284	1.1534	40.6716
2.38095	1.60714	37.3828
2.36906	2.44348	34.6943
2.35717	4.09915	51.2365
2.34529	6.8195	80.8658
2.3334	7.491	90.1098
2.32151	5.5217	67.0844
2.30962	4.8417	45.4868
2.29773	7.1822	44.4675
2.28584	13.3478	64.5162
2.27395	15.1983	74.3217
2.26206	9.7456	53.7838
2.25017	5.4763	31.6501
2.23828	4.5115	22.1603
2.22639	7.4248	19.9206
2.2145	9.1416	17.9781
2.20262	6.5619	15.8895
2.19073	4.024	15.8589
2.17884	2.73175	18.0029
2.16695	2.10708	22.5525
2.15506	1.65636	31.0133
2.14317	1.39136	36.2079
2.13128	1.26215	31.3101
2.11939	1.19784	32.9354
2.1075	1.17348	46.0949
2.09561	1.17565	54.199
2.08372	1.20027	51.0201
2.07183	1.25214	42.9207
2.05994	1.32375	41.6572
2.04806	1.41984	44.9786
2.03617	1.5694	39.8142
2.02428	1.77242	33.5722
2.01239	2.05342	35.1248
2.0005	2.15525	32.0648
1.98861	1.88523	21.9981
1.97672	1.96402	15.3072
1.96483	2.87588	14.9759
1.95294	4.51624	14.7231
1.94105	5.7991	10.3676
1.92916	5.061	6.5907
1.91727	2.74481	5.1104
1.90538	1.63611	5.23
1.89349	3.13994	5.4697
1.88161	6.0024	4.50879
1.86972	8.2188	3.20978
1.85783	6.6303	2.47823
1.84594	3.15048	2.33819
1.83405	1.89129	2.38922
1.82216	2.65962	2.13827
1.81027	4.70897	1.80304
1.79838	5.10133	1.57564
1.78649	3.40591	1.40854
1.7746	2.0998	1.27912
1.76271	1.66904	1.20076
1.75082	1.83873	1.13329
1.73893	1.76435	1.06384
1.72705	1.37363	1.00596
1.71516	1.03338	0.95838
1.70327	0.81292	0.91921
1.69138	0.66446	0.88643
1.67949	0.55175	0.8649
1.6676	0.46734	0.83561
1.65571	0.40443	0.79496
1.64382	0.35704	0.76215
1.63193	0.31861	0.73717
1.62004	0.28399	0.71699
1.60815	0.25257	0.69725
1.59627	0.22746	0.68075
1.58438	0.20629	0.66568
1.57249	0.18815	0.65137
1.5606	0.17325	0.63935
1.54871	0.15833	0.62716
1.53682	0.14543	0.61638
1.52493	0.13599	0.60759
1.51304	0.128	0.59836
1.50115	0.12107	0.59031
1.48926	0.11407	0.58305
1.47737	0.10843	0.57715
1.46548	0.103	0.57122
1.45359	0.09831	0.56589
1.44171	0.09497	0.56175
1.42982	0.09266	0.55839
1.41793	0.09102	0.55544
1.40604	0.09061	0.5535
1.39415	0.08853	0.55115
1.38226	0.08692	0.55003
1.37037	0.08705	0.54975
1.35848	0.088	0.54991
1.34659	0.08913	0.55013
1.3347	0.09093	0.55103
1.32281	0.09305	0.55224
1.31092	0.09612	0.55436
1.29903	0.09976	0.55701
1.28714	0.10416	0.55981
1.27526	0.10924	0.56339
1.26337	0.11387	0.56737
1.25148	0.11839	0.57137
1.23959	0.12463	0.577
1.2277	0.1302	0.5819
1.21581	0.13583	0.58689
1.20392	0.14087	0.59125
1.19203	0.14568	0.59534
1.18014	0.15055	0.5995
1.16825	0.1548	0.60307
1.15636	0.15977	0.60741
1.14447	0.16282	0.60988
1.13258	0.16639	0.61282
1.1207	0.16977	0.61556
1.10881	0.17329	0.61846
1.09692	0.1753	0.61989
1.08503	0.17812	0.62216
1.07314	0.17911	0.62264
1.06125	0.18069	0.62368
1.04936	0.18216	0.62463
1.03747	0.18287	0.62484
1.02558	0.18418	0.62566
1.01369	0.18444	0.62544
1.0018	0.18399	0.62452
0.989914	0.1842	0.62427
0.978025	0.1834	0.62303
0.966136	0.18282	0.62202
0.954247	0.18159	0.62034
0.942358	0.1808	0.61913
0.930468	0.17957	0.61749
0.918579	0.17893	0.61653
0.90669	0.17704	0.61433
0.894801	0.17607	0.613
0.882911	0.17511	0.61167
0.871022	0.17323	0.60943
0.859133	0.17154	0.6074
0.847244	0.17015	0.60567
0.835355	0.16817	0.60335
0.823465	0.16669	0.60155
0.811576	0.16481	0.59937
0.799687	0.16263	0.59692
0.787798	0.16025	0.5943
0.775908	0.15783	0.59162
0.764019	0.15549	0.58899
0.75213	0.15332	0.58653
0.740241	0.15039	0.58332
0.728352	0.14782	0.58048
0.716462	0.14555	0.57794
0.704573	0.14346	0.57557
0.692684	0.14138	0.57324
0.680795	0.1391	0.57082
0.668905	0.13754	0.56917
0.657016	0.13569	0.56712
0.645127	0.13439	0.56559
0.633238	0.13248	0.56349
0.621349	0.13182	0.56266
0.609459	0.13028	0.56095
0.59757	0.12972	0.56018
0.585681	0.12902	0.55923
0.573792	0.12808	0.55803
0.561903	0.1277	0.55745
0.550013	0.12672	0.55634
0.538124	0.12606	0.55557
0.526235	0.12661	0.55602
0.514346	0.12624	0.55557
0.502456	0.12681	0.55608
