# Supplementary material for: Predicting learning and achievement using GABA and glutamate concentrations in human development
Source: PLoS Biol. 2021 Jul 22;19(7):e3001325. doi: 10.1371/journal.pbio.3001325 (PMC8297926; doi:10.1371/journal.pbio.3001325)
Supplement: S2 Data — (XLSX) [file pbio.3001325.s019.xlsx]

## Sheet: A
IV	age	DV
11.541	164	0.417741
9.14045	261	0.89341
12.1676	177	0.0980488
10.9582	178	-0.435683
11.5382	223	0.901212
12.3555	124	-0.277511
10.7956	228	1.17737
10.9367	217	0.706911
10.885	241	0.966049
13.1088	221	0.623614
9.86774	223	1.26281
11.4653	222	0.879064
10.8647	222	0.615499
11.7535	205	0.893097
12.9731	133	-0.297781
11.5633	219	0.797024
11.6582	226	1.17699
11.5062	222	1.02004
11.176	229	1.27874
10.2544	224	0.929591
10.2078	227	0.765553
10.9125	200	0.290774
10.3318	195	0.53628
11.9073	168	0.332296
11.8713	119	-0.979673
12.0178	170	-0.468094
10.9357	168	0.254286
13.1415	170	0.427425
11.1063	169	0.534393
11.97	81	-2.01462
10.7969	177	-0.524269
11.7107	170	0.340723
13.5881	173	0.482927
11.0781	170	-0.0959865
12.6715	126	-0.593177
11.4293	200	0.574344
11.9335	177	0.0995658
13.5477	122	-0.792813
14.2826	79	-1.96409
12.6212	120	-0.892966
10.6671	194	0.657328
11.5738	176	0.586176
9.49463	200	0.514133
11.7788	77	-1.24172
11.957	221	1.12909
11.8984	227	0.935823
11.9525	125	-0.0177115
10.4684	230	0.905248
11.0062	225	1.43342
11.3656	196	0.416176
12.09	217	1.26438
10.6772	218	1.08357
12.1798	225	0.924985
12.2625	232	0.836026
11.0133	201	0.387484
11.9213	195	0.710634
11.4843	131	-0.133424
11.5894	221	0.887179
10.499	205	1.01311
10.7719	206	0.872833
11.2167	126	0.0256397
9.39925	204	0.264288
12.6366	126	-0.52333
12.3515	125	-0.191434
11.4796	173	-0.220439
11.983	177	-0.167717
12.0119	125	-0.933808
11.8964	125	-1.29283
12.9138	132	-0.193004
11.7036	123	-0.551752
11.1826	82	-1.55455
12.7978	74	-2.16561
12.5156	77	-0.907004
12.8033	120	-0.785012
12.0808	126	-0.216096
11.8199	171	0.920846
11.9505	77	-1.40701
10.7714	182	0.217792
12.3428	130	-0.0417418
11.9333	130	0.395912
13.2215	172	0.420881
13.0673	76	-0.876429
12.8144	74	-2.28195
11.8788	179	0.626441
13.2423	83	-1.49681
12.0825	126	-0.235104
12.4733	78	-1.79194
11.8422	122	-0.0663555
11.1779	131	-0.795322
13.0341	131	-0.361439
10.1127	180	0.00353978
10.6677	201	0.824146
13.1471	77	-1.3724
10.4986	194	0.456749
10.9379	127	-0.00614446
10.3362	200	0.269889
10.7345	222	0.959127
9.10361	227	0.932046
11.5734	230	0.797337
10.398	179	0.283917
11.7691	235	0.935763
11.1891	201	0.792362
10.5799	236	0.834143
10.6125	219	0.813566
9.30132	226	1.5122
9.7778	225	1.05997
10.3686	206	0.74524
10.884	223	0.939214
9.84568	224	0.988858
9.47975	230	0.660108
10.7962	224	0.969323
10.1438	219	0.81137
9.36476	225	0.873332
9.7989	229	1.52175
9.71535	223	0.821054
10.9446	168	0.671627
10.0809	204	0.441151
10.7015	206	1.06634
10.0012	212	0.34041
9.90446	203	0.821367
9.29583	204	0.351929
9.11825	203	0.551571
11.0026	200	0.585545
11.7606	203	0.598953
9.75273	201	0.78456
10.6477	205	0.366594
11.5971	205	0.810095
10.3002	199	0.733721
10.3473	220	0.558741
10.6435	238	0.811683
12.2323	82	-1.9154
11.6799	223	0.94425
11.6431	126	0.0706084
10.4968	241	1.21191
10.786	201	0.350673
11.3191	127	-0.00143498
9.32627	200	0.834143
10.2669	207	0.993231
10.185	226	0.82168
11.0293	227	0.908653
10.4061	225	0.746497
9.43394	223	0.733408
10.0623	125	0.244649
11.062	197	0.724668
10.0098	126	0.227789
11.616	121	-1.06983
10.5288	238	0.937706
10.9057	224	0.782991
10.2873	174	0.536912
8.64787	205	0.877807
10.6364	231	0.499161
8.94933	203	1.00419
9.57882	206	0.445494
11.5839	169	0.638586
12.4324	79	-1.86806
10.6753	173	0.305486
10.5553	226	0.737126
10.4885	121	-0.0199071
10.1229	168	0.66199
11.5293	126	-0.559192
11.2387	129	-0.294058
11.2367	124	-0.762551
10.7371	226	0.685973
12.2384	122	-0.332121
11.9218	121	0.257733
10.4849	210	0.929904
12.0019	168	0.249624
10.1069	171	0.447064
10.2747	233	0.864405
10.6505	174	-0.52893
11.1725	77	-1.84497
11.14	174	-0.334004
11.2466	76	-1.77571
12.2676	174	0.159777
10.7256	122	-0.358613
11.2731	175	0.549683
12.1418	83	-1.67591
10.132	131	0.352873
11.2324	80	-1.46533
10.6203	178	0.660108
10.7351	131	-0.0220604
11.1248	175	0.637016
11.4007	172	0.192553
10.7765	209	0.349781
9.90825	176	0.710316
9.42037	168	0.438637
12.0594	80	-1.58015
11.3037	123	-0.610976
11.2277	120	-0.497146
12.0528	125	-0.428508
10.9231	169	0.238731
10.9602	169	0.371298
10.3751	174	0.346955
11.8485	123	-0.481861
11.0228	73	-1.81969
10.2816	203	0.640156
11.6054	81	-1.63068
11.4864	73	-2.05017
10.4509	207	0.342558
12.4573	79	-1.46346
10.7714	178	-0.23295
10.1153	83	-1.08512
10.5522	176	0.643248
10.6553	121	-0.0485993
11.477	73	-1.76764
11.8008	168	0.477952
11.0553	76	-1.7311
12.8045	72	-1.7133
10.1398	128	0.0528097
8.9604	174	0.480731
11.6555	120	-0.151218
11.9286	79	-1.66999
10.5911	199	0.400308
11.5006	77	-1.52335
11.9794	121	-0.469345
11.0996	128	-0.087241
12.0795	72	-1.80314
12.6469	78	-1.47565
12.8739	204	1.1364
10.142	202	1.54687
10.3046	209	0.791105
11.7283	80	-1.57827
12.3713	83	-1.43852
10.4092	201	0.900851
11.0476	205	1.23751
12.5899	77	-1.71864
11.9269	80	-1.68744
10.9656	78	-1.88581
9.83165	211	0.987229

## Sheet: B
IV	age	DV
2.56802	164	0.417741
1.83762	261	0.89341
1.91208	177	0.0980488
1.75094	178	-0.435683
1.56971	223	0.901212
1.63366	124	-0.277511
1.36875	228	1.17737
2.48814	217	0.706911
2.10737	241	0.966049
2.27942	221	0.623614
1.81271	223	1.26281
2.30015	222	0.879064
2.12421	222	0.615499
1.97748	205	0.893097
1.66536	133	-0.297781
2.16008	219	0.797024
1.82853	226	1.17699
1.65932	222	1.02004
2.02253	229	1.27874
2.03804	224	0.929591
1.69988	227	0.765553
2.24207	200	0.290774
1.56012	195	0.53628
2.3633	168	0.332296
1.40268	119	-0.979673
2.17028	170	-0.468094
1.36658	168	0.254286
1.87105	170	0.427425
1.59632	169	0.534393
1.50967	81	-2.01462
1.73919	177	-0.524269
1.70328	170	0.340723
1.98967	173	0.482927
1.68614	170	-0.0959865
1.90358	126	-0.593177
2.1264	200	0.574344
2.14556	177	0.0995658
1.99606	122	-0.792813
1.59606	79	-1.96409
1.90751	120	-0.892966
1.73069	194	0.657328
1.66123	176	0.586176
1.75663	200	0.514133
2.00296	221	1.12909
2.03164	227	0.935823
1.79398	125	-0.0177115
1.91432	230	0.905248
1.67893	225	1.43342
1.66006	196	0.416176
1.98077	217	1.26438
2.52095	218	1.08357
2.05313	225	0.924985
2.26317	232	0.836026
1.69479	201	0.387484
1.81716	195	0.710634
1.52023	131	-0.133424
2.19419	221	0.887179
2.0296	205	1.01311
1.83909	206	0.872833
1.7178	126	0.0256397
1.66735	204	0.264288
1.81528	126	-0.52333
1.62423	125	-0.191434
1.85455	173	-0.220439
2.31384	177	-0.167717
1.60946	125	-0.933808
1.69906	125	-1.29283
1.51134	132	-0.193004
1.63688	123	-0.551752
1.49494	82	-1.55455
1.64491	74	-2.16561
1.70204	77	-0.907004
1.37077	120	-0.785012
1.91513	126	-0.216096
1.57917	171	0.920846
1.24838	77	-1.40701
1.86792	182	0.217792
1.65252	130	-0.0417418
2.1205	130	0.395912
2.22858	172	0.420881
1.69382	76	-0.876429
1.3616	74	-2.28195
1.91175	179	0.626441
1.52734	83	-1.49681
1.64306	126	-0.235104
1.26486	78	-1.79194
1.55472	122	-0.0663555
1.42878	131	-0.795322
1.43156	131	-0.361439
1.56195	180	0.00353978
1.83477	201	0.824146
1.6761	77	-1.3724
1.77551	194	0.456749
1.4657	127	-0.00614446
1.72042	200	0.269889
1.43681	222	0.959127
2.0826	227	0.932046
1.96272	230	0.797337
1.39409	179	0.283917
1.60078	235	0.935763
1.67394	201	0.792362
1.59223	236	0.834143
1.40828	219	0.813566
1.30758	226	1.5122
1.46148	225	1.05997
1.54936	206	0.74524
1.71774	223	0.939214
1.5422	224	0.988858
1.88862	230	0.660108
1.46921	224	0.969323
1.70107	219	0.81137
2.22308	225	0.873332
1.5295	229	1.52175
1.55328	223	0.821054
1.93982	168	0.671627
2.04775	204	0.441151
1.92486	206	1.06634
1.82868	212	0.34041
1.45137	203	0.821367
1.64415	204	0.351929
1.18517	203	0.551571
1.69301	200	0.585545
1.65795	203	0.598953
1.49	201	0.78456
2.09327	205	0.366594
1.93792	205	0.810095
1.80517	199	0.733721
1.48791	220	0.558741
1.68233	238	0.811683
1.41706	82	-1.9154
1.59221	223	0.94425
1.38528	126	0.0706084
2.03677	241	1.21191
1.50515	201	0.350673
2.23098	127	-0.00143498
1.85695	200	0.834143
1.33832	207	0.993231
1.82904	226	0.82168
1.97169	227	0.908653
1.81771	225	0.746497
1.56859	223	0.733408
1.6075	125	0.244649
2.09826	197	0.724668
1.29084	126	0.227789
1.72727	121	-1.06983
1.31309	238	0.937706
1.81659	224	0.782991
1.56491	174	0.536912
1.57443	205	0.877807
2.10204	231	0.499161
1.58752	203	1.00419
1.61223	206	0.445494
1.87159	169	0.638586
1.70716	79	-1.86806
1.83985	173	0.305486
1.79189	226	0.737126
1.49476	121	-0.0199071
1.70167	168	0.66199
1.04765	126	-0.559192
1.4741	129	-0.294058
1.48993	124	-0.762551
1.27242	226	0.685973
1.71118	122	-0.332121
1.63803	121	0.257733
1.93333	210	0.929904
1.48246	168	0.249624
1.75348	171	0.447064
1.74838	233	0.864405
1.65718	174	-0.52893
1.30459	77	-1.84497
1.91848	174	-0.334004
1.39644	76	-1.77571
1.58583	174	0.159777
1.77297	122	-0.358613
1.76424	175	0.549683
1.68841	83	-1.67591
1.34021	131	0.352873
1.49249	80	-1.46533
1.11877	178	0.660108
1.46336	131	-0.0220604
1.78082	175	0.637016
1.53112	172	0.192553
1.41455	209	0.349781
1.52522	176	0.710316
1.14384	168	0.438637
1.49539	80	-1.58015
1.57455	123	-0.610976
1.51516	120	-0.497146
1.51994	125	-0.428508
1.69598	169	0.238731
1.58894	169	0.371298
1.70205	174	0.346955
2.01192	123	-0.481861
1.41144	73	-1.81969
1.80278	203	0.640156
1.59442	81	-1.63068
1.33537	73	-2.05017
2.17704	207	0.342558
1.43468	79	-1.46346
1.77991	178	-0.23295
1.23135	83	-1.08512
1.64329	176	0.643248
1.91943	121	-0.0485993
1.19901	73	-1.76764
1.9929	168	0.477952
1.40671	76	-1.7311
1.35808	72	-1.7133
1.95968	128	0.0528097
1.76898	174	0.480731
1.68516	120	-0.151218
1.5145	79	-1.66999
1.50951	199	0.400308
1.48092	77	-1.52335
1.59202	121	-0.469345
1.42161	128	-0.087241
1.01236	72	-1.80314
1.46682	78	-1.47565
1.36619	204	1.1364
1.80187	202	1.54687
1.62353	209	0.791105
1.68767	80	-1.57827
1.38028	83	-1.43852
1.14604	201	0.900851
1.93628	205	1.23751
1.52003	77	-1.71864
1.29219	80	-1.68744
1.64837	78	-1.88581
1.76341	211	0.987229

## Sheet: C
IV	age	DV
9.96998	164	0.417741
9.52467	177	0.0980488
10.6004	178	-0.435683
9.24929	223	0.901212
11.2474	124	-0.277511
8.77227	228	1.17737
10.7116	217	0.706911
9.86043	241	0.966049
10.379	221	0.623614
11.1008	223	1.26281
8.52055	222	0.879064
8.43686	222	0.615499
10.0756	205	0.893097
9.52671	133	-0.297781
8.97804	219	0.797024
10.3604	226	1.17699
9.58142	222	1.02004
10.0897	229	1.27874
9.42575	224	0.929591
9.64854	227	0.765553
9.90799	200	0.290774
8.5726	195	0.53628
10.5018	168	0.332296
10.9117	119	-0.979673
10.2977	170	-0.468094
10.0167	168	0.254286
10.4948	170	0.427425
11.0832	169	0.534393
10.7545	81	-2.01462
9.99502	177	-0.524269
10.5988	170	0.340723
9.86323	173	0.482927
11.2757	170	-0.0959865
9.83286	126	-0.593177
9.27066	200	0.574344
11.5113	177	0.0995658
11.6953	122	-0.792813
11.3043	79	-1.96409
10.9183	120	-0.892966
10.3249	194	0.657328
9.68983	176	0.586176
9.57751	200	0.514133
11.8343	77	-1.24172
11.101	221	1.12909
9.31538	227	0.935823
10.1313	125	-0.0177115
9.34833	230	0.905248
9.98664	225	1.43342
9.82423	196	0.416176
10.7541	217	1.26438
8.90372	218	1.08357
10.314	225	0.924985
10.438	232	0.836026
8.6213	201	0.387484
11.095	131	-0.133424
10.192	221	0.887179
9.76204	205	1.01311
8.2928	206	0.872833
10.7798	126	0.0256397
9.64374	204	0.264288
11.6039	126	-0.52333
12.1143	125	-0.191434
11.9422	173	-0.220439
10.1651	177	-0.167717
9.58814	173	0.674767
10.4909	125	-0.933808
10.9113	125	-1.29283
12.4263	132	-0.193004
9.81945	123	-0.551752
11.2452	82	-1.55455
10.7038	74	-2.16561
10.4234	120	-0.785012
10.0414	126	-0.216096
8.91684	171	0.920846
10.6715	77	-1.40701
10.1502	182	0.217792
11.9338	130	-0.0417418
10.3907	130	0.395912
10.5534	172	0.420881
10.1861	76	-0.876429
11.1288	74	-2.28195
8.53014	179	0.626441
11.0397	83	-1.49681
10.2367	126	-0.235104
10.0003	78	-1.79194
9.93612	122	-0.0663555
10.583	131	-0.795322
10.2747	131	-0.361439
9.08507	180	0.00353978
10.5489	201	0.824146
9.5477	194	0.456749
10.381	127	-0.00614446
8.75421	200	0.269889
8.86452	222	0.959127
8.38291	230	0.797337
8.93043	179	0.283917
9.23299	235	0.935763
10.4601	201	0.792362
8.94239	236	0.834143
8.05179	219	0.813566
8.9166	226	1.5122
7.95752	225	1.05997
8.38849	206	0.74524
9.61454	223	0.939214
8.5162	230	0.660108
9.59703	224	0.969323
8.96952	219	0.81137
9.18701	225	0.873332
9.89909	229	1.52175
8.97979	223	0.821054
9.82481	168	0.671627
9.06945	204	0.441151
9.74408	206	1.06634
9.46981	212	0.34041
9.35907	203	0.821367
7.74363	204	0.351929
8.49802	203	0.551571
10.0545	200	0.585545
8.93732	203	0.598953
9.72714	201	0.78456
9.54223	205	0.366594
9.99662	205	0.810095
9.63375	199	0.733721
9.03205	220	0.558741
10.9252	238	0.811683
11.0058	82	-1.9154
9.68768	223	0.94425
12.0001	126	0.0706084
9.93412	241	1.21191
9.71288	201	0.350673
9.96519	127	-0.00143498
9.8694	200	0.834143
9.03619	207	0.993231
9.52446	226	0.82168
9.58783	227	0.908653
9.55988	225	0.746497
8.73016	223	0.733408
8.66992	125	0.244649
10.3088	197	0.724668
10.2868	126	0.227789
10.2167	121	-1.06983
8.73014	238	0.937706
8.36477	224	0.782991
9.1256	174	0.536912
8.51241	205	0.877807
9.7079	231	0.499161
8.94117	203	1.00419
9.54425	206	0.445494
10.9668	169	0.638586
11.2935	79	-1.86806
9.23882	173	0.305486
10.2449	226	0.737126
10.6373	121	-0.0199071
10.1676	168	0.66199
10.4633	126	-0.559192
9.79868	129	-0.294058
10.9228	124	-0.762551
11.265	81	-1.17774
10.147	226	0.685973
9.68456	122	-0.332121
10.4392	121	0.257733
9.17994	172	0.541886
9.80672	210	0.929904
10.5129	168	0.249624
9.86496	171	0.447064
8.62402	233	0.864405
9.77974	174	-0.52893
10.0677	77	-1.84497
9.21262	174	-0.334004
9.11182	174	0.159777
10.8796	122	-0.358613
10.1282	175	0.549683
11.6069	83	-1.67591
9.38681	131	0.352873
9.417	80	-1.46533
9.76743	178	0.660108
10.1184	131	-0.0220604
9.58403	175	0.637016
9.67996	172	0.192553
8.88226	209	0.349781
9.63151	176	0.710316
8.62164	168	0.438637
8.70411	80	-1.58015
10.1656	123	-0.610976
10.2369	120	-0.497146
9.78819	125	-0.428508
10.4039	169	0.238731
9.62239	169	0.371298
8.95937	174	0.346955
11.532	123	-0.481861
10.2882	73	-1.81969
9.4094	203	0.640156
10.7693	81	-1.63068
10.0852	73	-2.05017
9.03274	207	0.342558
10.1861	79	-1.46346
10.1467	83	-1.08512
10.1415	176	0.643248
10.2137	121	-0.0485993
11.6694	73	-1.76764
10.7253	168	0.477952
10.0416	76	-1.7311
9.48042	72	-1.7133
10.2148	128	0.0528097
7.39747	174	0.480731
11.3574	120	-0.151218
10.9471	79	-1.66999
10.0779	199	0.400308
10.2773	77	-1.52335
10.8464	121	-0.469345
10.1684	128	-0.087241
10.2679	72	-1.80314
10.3889	78	-1.47565
11.8838	204	1.1364
9.11754	202	1.54687
10.1058	209	0.791105
10.2311	80	-1.57827
11.0207	83	-1.43852
9.24231	201	0.900851
9.75644	205	1.23751
10.6589	77	-1.71864
10.6897	80	-1.68744
9.96966	78	-1.88581
8.32015	211	0.987229

## Sheet: D
IV	age	DV
1.4376	164	0.417741
1.73111	177	0.0980488
1.58531	178	-0.435683
1.74681	223	0.901212
1.17291	124	-0.277511
0.915786	228	1.17737
1.6055	217	0.706911
1.07649	241	0.966049
1.13847	221	0.623614
1.67249	223	1.26281
1.34318	222	0.879064
1.42604	222	0.615499
1.53112	205	0.893097
1.15341	133	-0.297781
1.29929	219	0.797024
1.04562	226	1.17699
1.42058	222	1.02004
1.19877	229	1.27874
1.23398	224	0.929591
1.0216	227	0.765553
1.28471	200	0.290774
0.944878	195	0.53628
1.28813	168	0.332296
1.29908	119	-0.979673
1.4048	170	-0.468094
1.22712	168	0.254286
1.32705	170	0.427425
1.51029	169	0.534393
1.05597	81	-2.01462
1.24589	177	-0.524269
1.37563	170	0.340723
1.19316	173	0.482927
1.28897	170	-0.0959865
1.30131	126	-0.593177
1.41028	200	0.574344
1.63645	177	0.0995658
1.41783	122	-0.792813
1.26047	79	-1.96409
1.42863	120	-0.892966
1.55667	194	0.657328
1.59071	176	0.586176
1.66797	200	0.514133
1.29328	77	-1.24172
1.50133	221	1.12909
1.79931	227	0.935823
1.41892	125	-0.0177115
0.85712	230	0.905248
1.55783	225	1.43342
1.39402	196	0.416176
1.79377	218	1.08357
1.15042	225	0.924985
1.80617	232	0.836026
1.47644	201	0.387484
1.39124	195	0.710634
1.30443	131	-0.133424
1.48032	221	0.887179
1.0075	206	0.872833
1.2629	126	0.0256397
1.55105	204	0.264288
1.81694	126	-0.52333
1.90965	125	-0.191434
1.5358	173	-0.220439
1.65244	177	-0.167717
1.74732	173	0.674767
1.46347	125	-0.933808
1.30368	125	-1.29283
1.34259	132	-0.193004
0.967822	123	-0.551752
1.03346	82	-1.55455
1.75296	74	-2.16561
1.69239	120	-0.785012
1.39163	126	-0.216096
1.24614	171	0.920846
0.848349	77	-1.40701
1.57486	182	0.217792
1.16228	130	-0.0417418
1.29839	130	0.395912
1.1174	172	0.420881
1.42965	76	-0.876429
1.27271	74	-2.28195
1.35139	179	0.626441
1.1174	83	-1.49681
1.17195	126	-0.235104
0.788785	78	-1.79194
1.34955	122	-0.0663555
1.50022	131	-0.795322
1.08518	131	-0.361439
1.06024	180	0.00353978
1.65604	201	0.824146
1.68736	194	0.456749
0.929024	127	-0.00614446
1.64545	200	0.269889
1.50102	222	0.959127
1.83424	230	0.797337
1.29298	179	0.283917
1.23847	235	0.935763
1.45768	201	0.792362
1.45511	236	0.834143
1.18267	219	0.813566
1.91353	226	1.5122
1.14698	225	1.05997
2.01037	206	0.74524
1.23281	223	0.939214
1.4965	230	0.660108
1.41427	224	0.969323
1.02671	219	0.81137
1.59376	225	0.873332
1.93752	229	1.52175
1.41676	223	0.821054
1.5467	168	0.671627
1.47403	204	0.441151
1.84483	206	1.06634
1.45346	212	0.34041
1.59435	203	0.821367
1.6641	204	0.351929
2.10412	203	0.551571
0.823831	200	0.585545
1.57415	203	0.598953
1.84672	201	0.78456
1.67287	205	0.366594
1.50744	205	0.810095
1.80738	199	0.733721
1.40239	220	0.558741
1.13865	82	-1.9154
1.31783	223	0.94425
1.29196	126	0.0706084
1.22641	241	1.21191
1.02914	201	0.350673
1.34918	127	-0.00143498
1.24194	207	0.993231
1.06545	226	0.82168
1.3665	227	0.908653
1.48	225	0.746497
1.23861	223	0.733408
1.0245	125	0.244649
1.45113	197	0.724668
1.27644	126	0.227789
1.25096	121	-1.06983
1.35629	238	0.937706
1.38402	224	0.782991
1.26608	174	0.536912
1.64205	205	0.877807
1.38391	231	0.499161
1.00809	203	1.00419
1.30127	206	0.445494
1.36061	169	0.638586
1.26333	79	-1.86806
1.92915	173	0.305486
1.18412	226	0.737126
1.11409	121	-0.0199071
1.01456	168	0.66199
1.33849	126	-0.559192
1.00977	129	-0.294058
1.33527	124	-0.762551
0.97947	81	-1.17774
1.45706	226	0.685973
1.34726	122	-0.332121
1.10098	121	0.257733
1.05201	172	0.541886
1.31268	210	0.929904
1.35105	168	0.249624
1.10736	171	0.447064
1.37903	233	0.864405
1.08703	174	-0.52893
0.962378	77	-1.84497
1.50284	174	-0.334004
1.14549	174	0.159777
1.00121	122	-0.358613
1.23832	175	0.549683
1.18324	83	-1.67591
1.31041	131	0.352873
1.25823	80	-1.46533
1.39251	178	0.660108
1.29748	131	-0.0220604
1.56055	175	0.637016
1.14591	172	0.192553
1.35259	209	0.349781
1.89164	168	0.438637
1.08543	80	-1.58015
1.0732	123	-0.610976
1.13948	120	-0.497146
0.946353	125	-0.428508
1.0149	169	0.371298
1.46953	174	0.346955
1.11101	123	-0.481861
1.26348	73	-1.81969
1.12218	203	0.640156
1.10766	81	-1.63068
0.952265	73	-2.05017
1.48373	207	0.342558
0.736716	79	-1.46346
1.0545	83	-1.08512
1.60175	176	0.643248
0.910114	121	-0.0485993
1.42338	73	-1.76764
1.20424	168	0.477952
1.44915	76	-1.7311
0.989502	72	-1.7133
1.1801	128	0.0528097
1.08139	174	0.480731
1.09661	120	-0.151218
1.31651	79	-1.66999
0.847821	199	0.400308
1.31971	77	-1.52335
1.03539	121	-0.469345
1.64634	128	-0.087241
1.30318	72	-1.80314
1.07681	78	-1.47565
1.21955	204	1.1364
1.61917	202	1.54687
1.3503	209	0.791105
1.15076	80	-1.57827
0.890689	83	-1.43852
1.4523	201	0.900851
1.54592	205	1.23751
1.10879	77	-1.71864
0.969722	80	-1.68744
1.32179	78	-1.88581
1.51225	211	0.987229

## Sheet: E
IV	age	DV
12.146	188	0.439398
11.1291	279	1.09441
12.1829	148	-0.271379
11.6078	259	1.1951
11.1508	248	0.52893
11.1843	241	0.845821
11.6122	223	0.779755
9.7725	158	-0.00686745
9.5392	246	0.68141
11.5108	247	1.15804
9.83408	258	0.921257
10.7212	245	0.760769
10.9113	156	0.0071783
10.0353	192	0.380929
10.5952	144	-0.607403
10.5119	196	0.527388
9.71733	202	0.515851
11.1327	194	0.689615
12.3404	105	-1.96916
10.5651	196	0.348291
11.6843	194	-0.102095
10.0575	154	-0.391187
10.0281	218	0.426894
12.0366	203	0.16066
12.4239	147	-0.587876
13.4899	104	-1.66269
11.2228	145	-1.22399
9.88783	213	0.707207
11.5314	201	0.588547
9.71104	217	0.652497
12.1347	101	-1.09394
9.37415	240	0.920699
11.1879	246	0.928904
10.9419	214	0.420838
11.6401	244	1.28751
11.7454	244	0.866947
10.6523	219	0.465588
9.96338	215	0.905438
10.6564	155	-0.171459
11.5358	239	0.825686
8.78084	227	1.20777
10.0562	240	0.232929
12.6643	149	-0.542486
11.5221	148	-0.00138638
11.9219	195	0.628456
11.2907	148	-0.440843
11.9261	150	-1.47672
12.3312	164	-0.0933157
11.7379	146	0.174346
10.5106	106	-1.04077
12.455	97	-2.18559
11.6393	144	-0.601348
12.5268	157	0.289674
12.107	195	1.04429
10.69	101	-0.899253
10.871	154	0.19842
11.1366	154	0.623549
11.4886	195	0.269506
11.5559	151	0.433342
13.3785	96	-2.16857
12.8413	199	0.672812
12.6649	103	-1.5483
12.7367	96	-1.50255
13.769	104	-0.720008
11.1452	148	0.0324341
11.7662	98	-1.73772
11.2641	195	1.04553
11.2603	96	-2.1244
11.0555	105	-1.46518
11.0569	151	0.166896
10.9687	152	-0.313011
13.7409	105	-0.67365
10.5009	150	0.00896804
11.6099	101	-1.69254
9.30255	222	0.19896
9.62604	238	0.864988
10.7216	245	0.868093
9.64202	202	0.491811
12.0736	225	0.825112
9.43756	252	0.978226
10.4847	235	0.903288
9.11753	241	1.14266
10.0564	247	0.885122
10.1515	242	1.01254
10.0935	247	0.763312
10.1399	247	0.937517
9.54236	248	0.801071
10.7571	191	0.827261
10.0587	227	0.152028
9.69799	233	0.499589
9.08697	224	0.921273
9.90936	221	0.494535
10.3371	219	0.94259
9.17432	218	0.910919
9.99735	222	0.830559
12.0088	98	-0.963202
11.1689	245	0.981891
10.8964	256	0.998584
9.40047	222	0.388593
11.3148	143	-0.0297592
10.9031	221	0.939258
10.2043	248	0.812
10.1708	249	0.829152
8.56819	241	0.633904
11.1622	144	0.403428
10.4556	253	0.912494
10.907	192	0.470068
10.8268	250	0.597934
10.7471	188	0.730673
12.8999	98	-1.78834
10.1841	191	0.363552
10.4779	186	0.714263
10.3577	144	-0.746198
11.0328	142	-1.02164
11.6776	99	-1.01501
11.1682	246	0.808702
12.8769	142	-0.216816
11.5365	143	0.493567
10.0673	192	0.699002
11.165	185	0.339511
10.9385	192	0.736154
10.6085	192	-0.318311
10.9901	97	-1.56098
11.853	93	-1.59695
11.4292	141	-0.0756905
10.4666	194	0.595603
11.2458	149	0.403428
10.7118	196	0.716987
10.5862	149	-0.0277574
10.9661	193	0.710357
9.33353	195	0.809276
9.71379	186	0.488086
12.324	98	-1.35433
11.1271	142	-0.44575
10.4324	138	-0.214666
11.3055	144	-0.201407
13.1439	188	0.488661
10.9399	188	0.320919
11.5604	143	0.0120851
11.1032	91	-1.75645
12.2	100	-0.752253
11.5144	100	-0.737385
10.3433	196	0.801646
11.0639	141	0.143857
10.965	188	0.659126
11.3797	94	-1.32717
13.3113	90	-1.59538
11.8823	139	0.175528
12.1132	96	-1.18565
10.3493	216	0.48103
11.7316	94	-1.3477
11.9168	139	-0.453381
10.945	89	-1.92265
10.1908	145	-0.194351
12.4276	91	-1.64019
11.6253	219	1.78864
10.4551	228	0.768793
11.6958	99	-1.59147
12.3289	101	-1.36433
11.6343	223	1.38765
12.7569	95	-1.78501
12.3995	97	-1.36647
11.7613	96	-1.81786

## Sheet: F
IV	age	DV
1.4177	188	0.439398
1.92095	279	1.09441
1.66205	148	-0.271379
1.7756	259	1.1951
2.04937	248	0.52893
1.66954	241	0.845821
1.81124	223	0.779755
1.64179	158	-0.00686745
1.80398	246	0.68141
1.89538	247	1.15804
1.96481	258	0.921257
1.75412	245	0.760769
1.30795	156	0.0071783
2.54293	192	0.380929
1.59073	144	-0.607403
1.72376	196	0.527388
2.12779	202	0.515851
1.69197	194	0.689615
1.48216	105	-1.96916
2.13949	196	0.348291
1.2571	194	-0.102095
1.72547	154	-0.391187
2.13395	218	0.426894
2.05846	203	0.16066
1.46751	147	-0.587876
1.30648	104	-1.66269
1.67913	145	-1.22399
1.70469	213	0.707207
1.66419	201	0.588547
1.19783	217	0.652497
1.50888	101	-1.09394
1.57684	240	0.920699
2.01171	246	0.928904
2.01937	214	0.420838
2.07698	244	1.28751
1.84512	244	0.866947
1.86367	219	0.465588
1.73943	215	0.905438
1.23054	155	-0.171459
1.67927	239	0.825686
1.43291	227	1.20777
1.59869	240	0.232929
1.53863	149	-0.542486
1.65564	148	-0.00138638
1.86284	195	0.628456
1.34353	148	-0.440843
1.51588	150	-1.47672
1.86085	164	-0.0933157
1.55886	146	0.174346
1.19915	106	-1.04077
0.966185	97	-2.18559
1.93976	144	-0.601348
1.4647	157	0.289674
2.07695	195	1.04429
1.215	101	-0.899253
1.54988	154	0.19842
1.51095	154	0.623549
2.44358	195	0.269506
1.79555	151	0.433342
1.27296	96	-2.16857
1.52097	199	0.672812
1.25809	103	-1.5483
1.54809	96	-1.50255
1.37979	104	-0.720008
1.53454	148	0.0324341
1.66815	98	-1.73772
2.05985	195	1.04553
1.74665	96	-2.1244
1.52271	105	-1.46518
1.59492	151	0.166896
1.34236	152	-0.313011
1.65523	105	-0.67365
1.7704	150	0.00896804
1.5187	101	-1.69254
1.43956	222	0.19896
1.49284	238	0.864988
1.93118	245	0.868093
1.43574	202	0.491811
1.89626	225	0.825112
1.5909	252	0.978226
1.46676	235	0.903288
1.7403	241	1.14266
1.69168	247	0.885122
1.65394	242	1.01254
1.94127	247	0.763312
1.51771	247	0.937517
1.80753	248	0.801071
2.11662	191	0.827261
1.9285	227	0.152028
1.47726	233	0.499589
1.85203	224	0.921273
1.33908	221	0.494535
1.80508	219	0.94259
1.48252	218	0.910919
1.80759	222	0.830559
1.67821	98	-0.963202
1.21853	245	0.981891
2.05028	256	0.998584
1.6599	222	0.388593
1.94582	143	-0.0297592
1.80507	221	0.939258
1.73079	248	0.812
2.15826	249	0.829152
1.19927	241	0.633904
1.5944	144	0.403428
1.74996	253	0.912494
1.36787	192	0.470068
1.96285	250	0.597934
1.92567	188	0.730673
1.66545	98	-1.78834
1.67364	191	0.363552
1.56415	186	0.714263
1.53028	144	-0.746198
1.52939	142	-1.02164
1.54243	99	-1.01501
1.88483	246	0.808702
1.8148	142	-0.216816
1.65327	143	0.493567
2.0596	192	0.699002
1.7494	185	0.339511
1.62696	192	0.736154
1.91431	192	-0.318311
1.1917	97	-1.56098
1.45514	93	-1.59695
1.87833	141	-0.0756905
1.75875	194	0.595603
1.39332	149	0.403428
1.56093	196	0.716987
1.94344	149	-0.0277574
1.73081	193	0.710357
1.25393	195	0.809276
1.84325	186	0.488086
1.71526	98	-1.35433
1.75532	142	-0.44575
1.85876	138	-0.214666
1.34642	144	-0.201407
1.47862	188	0.488661
1.97594	188	0.320919
1.93045	143	0.0120851
1.60102	91	-1.75645
1.45948	100	-0.752253
1.20215	100	-0.737385
1.78533	196	0.801646
1.54926	141	0.143857
1.61501	188	0.659126
1.42193	94	-1.32717
1.49935	90	-1.59538
1.68951	139	0.175528
1.62926	96	-1.18565
1.00684	216	0.48103
1.65848	94	-1.3477
1.53066	139	-0.453381
1.39333	89	-1.92265
1.3774	145	-0.194351
1.27346	91	-1.64019
1.53481	219	1.78864
1.69726	228	0.768793
1.30798	99	-1.59147
1.46551	101	-1.36433
2.28796	223	1.38765
1.58321	95	-1.78501
1.86282	97	-1.36647
1.46479	96	-1.81786

## Sheet: G
IV	age	DV
9.90128	188	0.439398
10.2179	279	1.09441
9.67771	242	0.857357
9.56963	148	-0.271379
8.65584	259	1.1951
10.0494	248	0.52893
9.74777	241	0.845821
11.5831	223	0.779755
8.62958	246	0.68141
9.61364	258	0.921257
10.3809	245	0.760769
11.3632	156	0.0071783
8.66771	192	0.380929
10.621	144	-0.607403
9.73953	196	0.527388
10.287	202	0.515851
9.23758	194	0.689615
11.3089	105	-1.96916
9.95014	196	0.348291
10.7395	194	-0.102095
8.69954	218	0.426894
9.82592	203	0.16066
10.5096	147	-0.587876
10.2417	104	-1.66269
10.8596	145	-1.22399
10.6855	213	0.707207
9.27263	201	0.588547
8.27059	217	0.652497
9.81627	101	-1.09394
8.9639	240	0.920699
9.51771	246	0.928904
10.0614	214	0.420838
9.77563	244	1.28751
10.438	244	0.866947
10.3013	219	0.465588
10.0221	155	-0.171459
9.50662	239	0.825686
9.85434	227	1.20777
9.51883	240	0.232929
11.459	149	-0.542486
11.0624	148	-0.00138638
9.44805	195	0.628456
10.3644	148	-0.440843
10.5601	150	-1.47672
11.2732	164	-0.0933157
10.3028	146	0.174346
10.0437	106	-1.04077
10.3677	97	-2.18559
9.83792	144	-0.601348
9.56925	157	0.289674
10.0169	195	1.04429
10.0484	101	-0.899253
10.7108	154	0.19842
9.72594	154	0.623549
9.45814	195	0.269506
9.97742	151	0.433342
10.5081	96	-2.16857
8.78672	199	0.672812
10.6355	96	-1.50255
9.67824	104	-0.720008
9.99941	148	0.0324341
9.7381	98	-1.73772
10.5469	195	1.04553
10.7565	96	-2.1244
10.2895	105	-1.46518
10.0758	151	0.166896
10.1228	152	-0.313011
12.0411	105	-0.67365
9.75681	150	0.00896804
8.7784	222	0.19896
8.98427	238	0.864988
8.93165	245	0.868093
9.4494	202	0.491811
10.9368	225	0.825112
8.11221	252	0.978226
9.43897	235	0.903288
8.10433	241	1.14266
8.56396	247	0.885122
9.93785	242	1.01254
10.5955	247	0.763312
10.0595	247	0.937517
9.62495	248	0.801071
9.29096	191	0.827261
10.0564	227	0.152028
9.41634	233	0.499589
10.9465	224	0.921273
10.5658	221	0.494535
9.14282	219	0.94259
8.96657	218	0.910919
8.78399	222	0.830559
10.5701	98	-0.963202
10.0727	245	0.981891
9.50536	256	0.998584
10.2748	222	0.388593
10.0134	143	-0.0297592
9.5189	221	0.939258
9.58676	248	0.812
9.45661	249	0.829152
9.17184	241	0.633904
9.04674	144	0.403428
9.11121	253	0.912494
10.0006	192	0.470068
9.71694	250	0.597934
9.55521	188	0.730673
10.1533	98	-1.78834
8.40776	191	0.363552
9.95475	186	0.714263
11.1568	144	-0.746198
10.9795	142	-1.02164
11.2883	99	-1.01501
8.486	246	0.808702
10.6766	142	-0.216816
10.8537	143	0.493567
8.71204	192	0.699002
9.80312	185	0.339511
9.64895	192	0.736154
9.5361	192	-0.318311
10.8389	97	-1.56098
10.3151	93	-1.59695
10.0248	141	-0.0756905
9.56912	194	0.595603
9.71215	149	0.403428
9.19103	196	0.716987
8.87915	149	-0.0277574
10.5881	193	0.710357
9.73914	195	0.809276
7.67349	186	0.488086
9.8694	98	-1.35433
10.0779	142	-0.44575
9.79788	138	-0.214666
9.8511	144	-0.201407
10.5081	188	0.488661
10.3055	188	0.320919
10.7997	143	0.0120851
10.6653	91	-1.75645
10.6251	100	-0.752253
9.72557	196	0.801646
10.0717	141	0.143857
10.3556	188	0.659126
10.6277	94	-1.32717
10.4398	90	-1.59538
11.6253	139	0.175528
10.8092	96	-1.18565
10.0094	216	0.48103
9.46469	94	-1.3477
10.5675	139	-0.453381
10.3883	89	-1.92265
10.2177	145	-0.194351
11.0418	91	-1.64019
10.8042	219	1.78864
9.08804	228	0.768793
10.6689	99	-1.59147
11.062	101	-1.36433
10.6505	223	1.38765
11.3109	95	-1.78501
9.57113	97	-1.36647
10.5394	96	-1.81786

## Sheet: H
IV	age	DV
1.24058	188	0.439398
1.90272	279	1.09441
1.33329	242	0.857357
1.40425	148	-0.271379
1.43962	248	0.52893
1.75309	241	0.845821
1.56471	223	0.779755
0.909052	158	-0.00686745
1.35708	246	0.68141
1.30288	258	0.921257
1.8256	245	0.760769
1.18341	156	0.0071783
1.4299	192	0.380929
1.19579	144	-0.607403
1.19118	196	0.527388
1.10763	202	0.515851
1.23695	194	0.689615
1.24905	105	-1.96916
1.47211	196	0.348291
1.19485	194	-0.102095
1.522	218	0.426894
1.25804	203	0.16066
1.02661	147	-0.587876
1.28667	104	-1.66269
1.39645	145	-1.22399
1.27913	213	0.707207
1.0791	201	0.588547
1.25299	217	0.652497
0.685972	101	-1.09394
1.46628	240	0.920699
1.41614	246	0.928904
1.23131	214	0.420838
1.61008	244	1.28751
1.14792	244	0.866947
1.47422	219	0.465588
2.0357	155	-0.171459
1.26032	239	0.825686
1.44211	227	1.20777
1.6776	240	0.232929
1.37102	149	-0.542486
1.39889	148	-0.00138638
1.04885	195	0.628456
1.56988	148	-0.440843
1.44389	150	-1.47672
1.799	164	-0.0933157
1.29478	146	0.174346
1.05234	106	-1.04077
0.880634	97	-2.18559
1.51996	144	-0.601348
1.53631	157	0.289674
1.49864	195	1.04429
1.14625	101	-0.899253
1.30029	154	0.19842
0.980449	154	0.623549
1.51752	195	0.269506
1.18379	151	0.433342
1.03615	96	-2.16857
1.51229	199	0.672812
1.42853	103	-1.5483
0.953161	96	-1.50255
1.04552	104	-0.720008
1.57419	148	0.0324341
1.26244	98	-1.73772
1.41719	195	1.04553
1.3118	96	-2.1244
0.837337	105	-1.46518
1.63276	151	0.166896
1.45033	152	-0.313011
1.01251	105	-0.67365
1.31969	150	0.00896804
1.20159	222	0.19896
1.60013	238	0.864988
1.1361	245	0.868093
1.44781	202	0.491811
1.33455	225	0.825112
1.54362	252	0.978226
1.42737	235	0.903288
1.38718	241	1.14266
1.25464	247	0.885122
1.12442	242	1.01254
1.0236	247	0.763312
0.828491	247	0.937517
1.42141	248	0.801071
0.841463	191	0.827261
1.09431	227	0.152028
1.34333	233	0.499589
1.12059	224	0.921273
1.11445	221	0.494535
1.09781	219	0.94259
1.36115	218	0.910919
1.77365	222	0.830559
1.2502	98	-0.963202
1.34912	245	0.981891
1.43732	256	0.998584
1.15087	222	0.388593
1.36457	143	-0.0297592
1.53472	221	0.939258
1.24899	248	0.812
1.25662	249	0.829152
1.65052	241	0.633904
1.24143	144	0.403428
1.63776	253	0.912494
1.48686	192	0.470068
1.29041	250	0.597934
1.6245	188	0.730673
0.980231	98	-1.78834
1.44492	191	0.363552
1.06334	186	0.714263
1.18721	144	-0.746198
1.09502	142	-1.02164
1.16146	99	-1.01501
1.19701	246	0.808702
1.432	142	-0.216816
1.05503	143	0.493567
1.16076	192	0.699002
0.944298	185	0.339511
1.52879	192	0.736154
1.25876	192	-0.318311
0.782772	97	-1.56098
0.824342	93	-1.59695
1.22883	141	-0.0756905
1.34418	194	0.595603
1.23469	149	0.403428
1.27012	196	0.716987
1.19463	149	-0.0277574
1.39105	193	0.710357
1.68614	195	0.809276
1.59783	186	0.488086
1.4496	98	-1.35433
1.13554	142	-0.44575
0.791286	138	-0.214666
1.39208	144	-0.201407
1.1645	188	0.488661
1.67411	188	0.320919
1.87211	143	0.0120851
0.940517	91	-1.75645
1.10616	100	-0.752253
1.64966	196	0.801646
1.16239	141	0.143857
1.74844	188	0.659126
1.26476	94	-1.32717
1.00345	139	0.175528
1.27624	96	-1.18565
1.47844	216	0.48103
1.08172	94	-1.3477
1.22684	139	-0.453381
1.29331	89	-1.92265
1.83336	145	-0.194351
0.969892	91	-1.64019
1.65458	219	1.78864
1.21813	228	0.768793
1.10064	99	-1.59147
1.40558	101	-1.36433
1.48876	223	1.38765
1.37159	95	-1.78501
0.928885	97	-1.36647
1.26272	96	-1.81786
