# Supplementary material for: Predicting learning and achievement using GABA and glutamate concentrations in human development
Source: PLoS Biol. 2021 Jul 22;19(7):e3001325. doi: 10.1371/journal.pbio.3001325 (PMC8297926; doi:10.1371/journal.pbio.3001325)
Supplement: S3 Data — (XLSX) [file pbio.3001325.s020.xlsx]

## Sheet: A
IV	age	age2	DV
11.541	164	188	0.439398
9.14045	261	279	1.09441
11.5382	223	242	0.857357
12.3555	124	148	-0.271379
10.885	241	259	1.1951
13.1088	221	248	0.52893
11.4653	222	241	0.845821
11.7535	205	223	0.779755
12.9731	133	158	-0.00686745
11.5633	219	246	0.68141
11.6582	226	243	1.18166
11.176	229	247	1.15804
10.2544	224	258	0.921257
10.2078	227	245	0.760769
11.9073	168	192	0.380929
11.8713	119	144	-0.607403
10.9357	168	196	0.527388
13.1415	170	202	0.515851
11.1063	169	194	0.689615
11.97	81	105	-1.96916
11.7107	170	196	0.348291
11.0781	170	194	-0.102095
12.6715	126	154	-0.391187
11.4293	200	218	0.426894
11.9335	177	203	0.16066
13.5477	122	147	-0.587876
14.2826	79	104	-1.66269
12.6212	120	145	-1.22399
10.6671	194	213	0.707207
11.5738	176	201	0.588547
9.49463	200	217	0.652497
11.7788	77	101	-1.09394
11.957	221	240	0.920699
11.8984	227	246	0.928904
11.3656	196	214	0.420838
12.09	217	244	1.28751
12.1798	225	244	0.866947
11.0133	201	219	0.465588
11.9213	195	215	0.905438
11.4843	131	155	-0.171459
11.5894	221	239	0.825686
10.499	205	227	1.20777
9.39925	204	240	0.232929
12.6366	126	149	-0.542486
12.3515	125	148	-0.00138638
12.0119	125	148	-0.440843
11.8964	125	150	-1.47672
12.9138	132	164	-0.0933157
11.7036	123	146	0.174346
11.1826	82	106	-1.04077
12.7978	74	97	-2.18559
12.8033	120	144	-0.601348
12.0808	126	157	0.289674
11.8199	171	195	1.04429
11.9505	77	101	-0.899253
12.3428	130	154	0.19842
11.9333	130	154	0.623549
13.0673	76	98	-0.603071
12.8144	74	96	-2.16857
11.8788	179	199	0.672812
13.2423	83	104	-0.720008
12.0825	126	151	0.166896
11.1779	131	152	-0.313011
13.1471	77	105	-0.67365
10.9379	127	150	0.00896804
10.3362	200	222	0.19896
10.7345	222	238	0.864988
9.10361	227	245	0.868093
10.398	179	202	0.491811
11.1891	201	225	0.825112
10.5799	236	252	0.978226
10.6125	219	235	0.903288
9.7778	225	241	1.14266
10.884	223	247	0.885122
9.84568	224	242	1.01254
9.47975	230	247	0.763312
10.7962	224	247	0.937517
9.36476	225	248	0.801071
10.9446	168	191	0.827261
10.0809	204	227	0.152028
10.0012	212	233	0.499589
9.90446	203	224	0.921273
11.0026	200	221	0.494535
11.7606	203	219	0.94259
9.75273	201	218	0.910919
10.3002	199	222	0.830559
12.2323	82	102	-1.69254
11.6799	223	245	0.981891
10.4968	241	256	0.998584
10.786	201	222	0.388593
11.3191	127	143	-0.0297592
9.32627	200	221	0.939258
10.185	226	248	0.812
11.0293	227	249	0.829152
9.43394	223	241	0.633904
10.0623	125	144	0.403428
10.5288	238	253	0.912494
10.2873	174	192	0.470068
10.6364	231	250	0.597934
11.5839	169	188	0.730673
12.4324	79	98	-1.78834
10.6753	173	191	0.363552
10.1229	168	186	0.714263
11.5293	126	144	-0.746198
11.2367	124	142	-1.02164
10.7371	226	246	0.808702
12.2384	122	142	-0.216816
11.9218	121	143	0.493567
12.0019	168	185	0.339511
10.1069	171	192	0.736154
10.6505	174	192	-0.318311
11.1725	77	97	-1.56098
11.2466	76	93	-1.59695
10.7256	122	141	-0.0756905
11.2731	175	194	0.595603
10.132	131	149	0.403428
11.2324	80	98	-1.54066
10.6203	178	196	0.716987
10.7351	131	149	-0.0277574
11.1248	175	193	0.710357
9.90825	176	195	0.809276
9.42037	168	186	0.488086
12.0594	80	98	-1.35433
11.3037	123	142	-0.44575
11.2277	120	138	-0.214666
12.0528	125	144	-0.201407
10.9231	169	188	0.488661
10.9602	169	188	0.320919
11.8485	123	143	0.0120851
11.0228	73	92	-1.3266
11.6054	81	99	-1.28554
11.4864	73	91	-1.75645
12.4573	79	100	-0.752253
10.1153	83	100	-0.737385
10.5522	176	196	0.801646
10.6553	121	141	0.143857
11.8008	168	188	0.659126
11.0553	76	94	-1.32717
12.8045	72	90	-1.59538
8.9604	174	193	0.721894
11.6555	120	139	0.175528
11.9286	79	96	-1.18565
10.5911	199	216	0.48103
11.5006	77	94	-1.3477
11.9794	121	139	-0.453381
11.0996	128	145	-0.194351
12.0795	72	91	-1.64019
10.142	202	219	1.78864
10.3046	209	228	0.768793
11.7283	80	99	-1.59147
12.3713	83	101	-1.36433
11.0476	205	223	1.38765
12.5899	77	95	-1.78501
11.9269	80	97	-1.36647
10.9656	78	96	-1.81786

## Sheet: B
IV	age	age2	DV
2.56802	164	188	0.439398
1.83762	261	279	1.09441
1.56971	223	242	0.857357
1.63366	124	148	-0.271379
2.10737	241	259	1.1951
2.27942	221	248	0.52893
2.30015	222	241	0.845821
1.97748	205	223	0.779755
1.66536	133	158	-0.00686745
2.16008	219	246	0.68141
1.82853	226	243	1.18166
2.02253	229	247	1.15804
2.03804	224	258	0.921257
1.69988	227	245	0.760769
2.3633	168	192	0.380929
1.40268	119	144	-0.607403
1.36658	168	196	0.527388
1.87105	170	202	0.515851
1.59632	169	194	0.689615
1.50967	81	105	-1.96916
1.70328	170	196	0.348291
1.68614	170	194	-0.102095
1.90358	126	154	-0.391187
2.1264	200	218	0.426894
2.14556	177	203	0.16066
1.99606	122	147	-0.587876
1.59606	79	104	-1.66269
1.90751	120	145	-1.22399
1.73069	194	213	0.707207
1.66123	176	201	0.588547
1.75663	200	217	0.652497
2.00296	221	240	0.920699
2.03164	227	246	0.928904
1.66006	196	214	0.420838
1.98077	217	244	1.28751
2.05313	225	244	0.866947
1.69479	201	219	0.465588
1.81716	195	215	0.905438
1.52023	131	155	-0.171459
2.19419	221	239	0.825686
2.0296	205	227	1.20777
1.66735	204	240	0.232929
1.81528	126	149	-0.542486
1.62423	125	148	-0.00138638
1.60946	125	148	-0.440843
1.69906	125	150	-1.47672
1.51134	132	164	-0.0933157
1.63688	123	146	0.174346
1.49494	82	106	-1.04077
1.64491	74	97	-2.18559
1.37077	120	144	-0.601348
1.91513	126	157	0.289674
1.57917	171	195	1.04429
1.24838	77	101	-0.899253
1.65252	130	154	0.19842
2.1205	130	154	0.623549
1.69382	76	98	-0.603071
1.3616	74	96	-2.16857
1.91175	179	199	0.672812
1.52734	83	104	-0.720008
1.64306	126	151	0.166896
1.42878	131	152	-0.313011
1.6761	77	105	-0.67365
1.4657	127	150	0.00896804
1.72042	200	222	0.19896
1.43681	222	238	0.864988
2.0826	227	245	0.868093
1.39409	179	202	0.491811
1.67394	201	225	0.825112
1.59223	236	252	0.978226
1.40828	219	235	0.903288
1.46148	225	241	1.14266
1.71774	223	247	0.885122
1.5422	224	242	1.01254
1.88862	230	247	0.763312
1.46921	224	247	0.937517
2.22308	225	248	0.801071
1.93982	168	191	0.827261
2.04775	204	227	0.152028
1.82868	212	233	0.499589
1.45137	203	224	0.921273
1.69301	200	221	0.494535
1.65795	203	219	0.94259
1.49	201	218	0.910919
1.80517	199	222	0.830559
1.41706	82	102	-1.69254
1.59221	223	245	0.981891
2.03677	241	256	0.998584
1.50515	201	222	0.388593
2.23098	127	143	-0.0297592
1.85695	200	221	0.939258
1.82904	226	248	0.812
1.97169	227	249	0.829152
1.56859	223	241	0.633904
1.6075	125	144	0.403428
1.31309	238	253	0.912494
1.56491	174	192	0.470068
2.10204	231	250	0.597934
1.87159	169	188	0.730673
1.70716	79	98	-1.78834
1.83985	173	191	0.363552
1.70167	168	186	0.714263
1.04765	126	144	-0.746198
1.48993	124	142	-1.02164
1.27242	226	246	0.808702
1.71118	122	142	-0.216816
1.63803	121	143	0.493567
1.48246	168	185	0.339511
1.75348	171	192	0.736154
1.65718	174	192	-0.318311
1.30459	77	97	-1.56098
1.39644	76	93	-1.59695
1.77297	122	141	-0.0756905
1.76424	175	194	0.595603
1.34021	131	149	0.403428
1.49249	80	98	-1.54066
1.11877	178	196	0.716987
1.46336	131	149	-0.0277574
1.78082	175	193	0.710357
1.52522	176	195	0.809276
1.14384	168	186	0.488086
1.49539	80	98	-1.35433
1.57455	123	142	-0.44575
1.51516	120	138	-0.214666
1.51994	125	144	-0.201407
1.69598	169	188	0.488661
1.58894	169	188	0.320919
2.01192	123	143	0.0120851
1.41144	73	92	-1.3266
1.59442	81	99	-1.28554
1.33537	73	91	-1.75645
1.43468	79	100	-0.752253
1.23135	83	100	-0.737385
1.64329	176	196	0.801646
1.91943	121	141	0.143857
1.9929	168	188	0.659126
1.40671	76	94	-1.32717
1.35808	72	90	-1.59538
1.76898	174	193	0.721894
1.68516	120	139	0.175528
1.5145	79	96	-1.18565
1.50951	199	216	0.48103
1.48092	77	94	-1.3477
1.59202	121	139	-0.453381
1.42161	128	145	-0.194351
1.01236	72	91	-1.64019
1.80187	202	219	1.78864
1.62353	209	228	0.768793
1.68767	80	99	-1.59147
1.38028	83	101	-1.36433
1.93628	205	223	1.38765
1.52003	77	95	-1.78501
1.29219	80	97	-1.36647
1.64837	78	96	-1.81786

## Sheet: C
IV	age	age2	DV
9.96998	164	188	0.439398
9.24929	223	242	0.857357
11.2474	124	148	-0.271379
9.86043	241	259	1.1951
10.379	221	248	0.52893
8.52055	222	241	0.845821
10.0756	205	223	0.779755
9.52671	133	158	-0.00686745
8.97804	219	246	0.68141
10.3604	226	243	1.18166
10.0897	229	247	1.15804
9.42575	224	258	0.921257
9.64854	227	245	0.760769
10.5018	168	192	0.380929
10.9117	119	144	-0.607403
10.0167	168	196	0.527388
10.4948	170	202	0.515851
11.0832	169	194	0.689615
10.7545	81	105	-1.96916
10.5988	170	196	0.348291
11.2757	170	194	-0.102095
9.83286	126	154	-0.391187
9.27066	200	218	0.426894
11.5113	177	203	0.16066
11.6953	122	147	-0.587876
11.3043	79	104	-1.66269
10.9183	120	145	-1.22399
10.3249	194	213	0.707207
9.68983	176	201	0.588547
9.57751	200	217	0.652497
11.8343	77	101	-1.09394
11.101	221	240	0.920699
9.31538	227	246	0.928904
9.82423	196	214	0.420838
10.7541	217	244	1.28751
10.314	225	244	0.866947
8.6213	201	219	0.465588
11.095	131	155	-0.171459
10.192	221	239	0.825686
9.76204	205	227	1.20777
9.64374	204	240	0.232929
11.6039	126	149	-0.542486
12.1143	125	148	-0.00138638
9.58814	173	195	0.628456
10.4909	125	148	-0.440843
10.9113	125	150	-1.47672
12.4263	132	164	-0.0933157
9.81945	123	146	0.174346
11.2452	82	106	-1.04077
10.7038	74	97	-2.18559
10.4234	120	144	-0.601348
10.0414	126	157	0.289674
8.91684	171	195	1.04429
10.6715	77	101	-0.899253
11.9338	130	154	0.19842
10.3907	130	154	0.623549
10.1861	76	98	-0.603071
11.1288	74	96	-2.16857
8.53014	179	199	0.672812
11.0397	83	104	-0.720008
10.2367	126	151	0.166896
10.583	131	152	-0.313011
10.381	127	150	0.00896804
8.75421	200	222	0.19896
8.86452	222	238	0.864988
8.93043	179	202	0.491811
10.4601	201	225	0.825112
8.94239	236	252	0.978226
8.05179	219	235	0.903288
7.95752	225	241	1.14266
9.61454	223	247	0.885122
8.5162	230	247	0.763312
9.59703	224	247	0.937517
9.18701	225	248	0.801071
9.82481	168	191	0.827261
9.06945	204	227	0.152028
9.46981	212	233	0.499589
9.35907	203	224	0.921273
10.0545	200	221	0.494535
8.93732	203	219	0.94259
9.72714	201	218	0.910919
9.63375	199	222	0.830559
11.0058	82	102	-1.69254
9.68768	223	245	0.981891
9.93412	241	256	0.998584
9.71288	201	222	0.388593
9.96519	127	143	-0.0297592
9.8694	200	221	0.939258
9.52446	226	248	0.812
9.58783	227	249	0.829152
8.73016	223	241	0.633904
8.66992	125	144	0.403428
8.73014	238	253	0.912494
9.1256	174	192	0.470068
9.7079	231	250	0.597934
10.9668	169	188	0.730673
11.2935	79	98	-1.78834
9.23882	173	191	0.363552
10.1676	168	186	0.714263
10.4633	126	144	-0.746198
10.9228	124	142	-1.02164
11.265	81	99	-1.01501
10.147	226	246	0.808702
9.68456	122	142	-0.216816
10.4392	121	143	0.493567
9.17994	172	192	0.699002
10.5129	168	185	0.339511
9.86496	171	192	0.736154
9.77974	174	192	-0.318311
10.0677	77	97	-1.56098
10.8796	122	141	-0.0756905
10.1282	175	194	0.595603
9.38681	131	149	0.403428
9.417	80	98	-1.54066
9.76743	178	196	0.716987
10.1184	131	149	-0.0277574
9.58403	175	193	0.710357
9.63151	176	195	0.809276
8.62164	168	186	0.488086
8.70411	80	98	-1.35433
10.1656	123	142	-0.44575
10.2369	120	138	-0.214666
9.78819	125	144	-0.201407
10.4039	169	188	0.488661
9.62239	169	188	0.320919
11.532	123	143	0.0120851
10.2882	73	92	-1.3266
10.7693	81	99	-1.28554
10.0852	73	91	-1.75645
10.1861	79	100	-0.752253
10.1467	83	100	-0.737385
10.1415	176	196	0.801646
10.2137	121	141	0.143857
10.7253	168	188	0.659126
10.0416	76	94	-1.32717
9.48042	72	90	-1.59538
7.39747	174	193	0.721894
11.3574	120	139	0.175528
10.9471	79	96	-1.18565
10.0779	199	216	0.48103
10.2773	77	94	-1.3477
10.8464	121	139	-0.453381
10.1684	128	145	-0.194351
10.2679	72	91	-1.64019
9.11754	202	219	1.78864
10.1058	209	228	0.768793
10.2311	80	99	-1.59147
11.0207	83	101	-1.36433
9.75644	205	223	1.38765
10.6589	77	95	-1.78501
10.6897	80	97	-1.36647
9.96966	78	96	-1.81786

## Sheet: D
IV	age	age2	DV
1.4376	164	188	0.439398
1.74681	223	242	0.857357
1.17291	124	148	-0.271379
1.07649	241	259	1.1951
1.13847	221	248	0.52893
1.34318	222	241	0.845821
1.53112	205	223	0.779755
1.15341	133	158	-0.00686745
1.29929	219	246	0.68141
1.04562	226	243	1.18166
1.19877	229	247	1.15804
1.23398	224	258	0.921257
1.0216	227	245	0.760769
1.28813	168	192	0.380929
1.29908	119	144	-0.607403
1.22712	168	196	0.527388
1.32705	170	202	0.515851
1.51029	169	194	0.689615
1.05597	81	105	-1.96916
1.37563	170	196	0.348291
1.28897	170	194	-0.102095
1.30131	126	154	-0.391187
1.41028	200	218	0.426894
1.63645	177	203	0.16066
1.41783	122	147	-0.587876
1.26047	79	104	-1.66269
1.42863	120	145	-1.22399
1.55667	194	213	0.707207
1.59071	176	201	0.588547
1.66797	200	217	0.652497
1.29328	77	101	-1.09394
1.50133	221	240	0.920699
1.79931	227	246	0.928904
1.39402	196	214	0.420838
1.15042	225	244	0.866947
1.47644	201	219	0.465588
1.39124	195	215	0.905438
1.30443	131	155	-0.171459
1.48032	221	239	0.825686
1.55105	204	240	0.232929
1.81694	126	149	-0.542486
1.90965	125	148	-0.00138638
1.74732	173	195	0.628456
1.46347	125	148	-0.440843
1.30368	125	150	-1.47672
1.34259	132	164	-0.0933157
0.967822	123	146	0.174346
1.03346	82	106	-1.04077
1.75296	74	97	-2.18559
1.69239	120	144	-0.601348
1.39163	126	157	0.289674
1.24614	171	195	1.04429
0.848349	77	101	-0.899253
1.16228	130	154	0.19842
1.29839	130	154	0.623549
1.42965	76	98	-0.603071
1.27271	74	96	-2.16857
1.35139	179	199	0.672812
1.1174	83	104	-0.720008
1.17195	126	151	0.166896
1.50022	131	152	-0.313011
0.929024	127	150	0.00896804
1.64545	200	222	0.19896
1.50102	222	238	0.864988
1.29298	179	202	0.491811
1.45768	201	225	0.825112
1.45511	236	252	0.978226
1.18267	219	235	0.903288
1.14698	225	241	1.14266
1.23281	223	247	0.885122
1.4965	230	247	0.763312
1.41427	224	247	0.937517
1.59376	225	248	0.801071
1.5467	168	191	0.827261
1.47403	204	227	0.152028
1.45346	212	233	0.499589
1.59435	203	224	0.921273
0.823831	200	221	0.494535
1.57415	203	219	0.94259
1.84672	201	218	0.910919
1.80738	199	222	0.830559
1.13865	82	102	-1.69254
1.31783	223	245	0.981891
1.22641	241	256	0.998584
1.02914	201	222	0.388593
1.34918	127	143	-0.0297592
1.06545	226	248	0.812
1.3665	227	249	0.829152
1.23861	223	241	0.633904
1.0245	125	144	0.403428
1.35629	238	253	0.912494
1.26608	174	192	0.470068
1.38391	231	250	0.597934
1.36061	169	188	0.730673
1.26333	79	98	-1.78834
1.92915	173	191	0.363552
1.01456	168	186	0.714263
1.33849	126	144	-0.746198
1.33527	124	142	-1.02164
0.97947	81	99	-1.01501
1.45706	226	246	0.808702
1.34726	122	142	-0.216816
1.10098	121	143	0.493567
1.05201	172	192	0.699002
1.35105	168	185	0.339511
1.10736	171	192	0.736154
1.08703	174	192	-0.318311
0.962378	77	97	-1.56098
1.00121	122	141	-0.0756905
1.23832	175	194	0.595603
1.31041	131	149	0.403428
1.25823	80	98	-1.54066
1.39251	178	196	0.716987
1.29748	131	149	-0.0277574
1.56055	175	193	0.710357
1.89164	168	186	0.488086
1.08543	80	98	-1.35433
1.0732	123	142	-0.44575
1.13948	120	138	-0.214666
0.946353	125	144	-0.201407
1.0149	169	188	0.320919
1.11101	123	143	0.0120851
1.26348	73	92	-1.3266
1.10766	81	99	-1.28554
0.952265	73	91	-1.75645
0.736716	79	100	-0.752253
1.0545	83	100	-0.737385
1.60175	176	196	0.801646
0.910114	121	141	0.143857
1.20424	168	188	0.659126
1.44915	76	94	-1.32717
0.989502	72	90	-1.59538
1.08139	174	193	0.721894
1.09661	120	139	0.175528
1.31651	79	96	-1.18565
0.847821	199	216	0.48103
1.31971	77	94	-1.3477
1.03539	121	139	-0.453381
1.64634	128	145	-0.194351
1.30318	72	91	-1.64019
1.61917	202	219	1.78864
1.3503	209	228	0.768793
1.15076	80	99	-1.59147
0.890689	83	101	-1.36433
1.54592	205	223	1.38765
1.10879	77	95	-1.78501
0.969722	80	97	-1.36647
1.32179	78	96	-1.81786
